# Supplementary material for: Gene and miRNA expression signature of Lewis lung carcinoma LLC1 cells in extracellular matrix enriched microenvironment
Source: BMC Cancer. 2016 Oct 11;16:789. doi: 10.1186/s12885-016-2825-9 (PMC5057255; doi:10.1186/s12885-016-2825-9)
Supplement: Additional file 2: Table S2. — Differentially expressed genes (fold change above 1.5; P < 0.05) in LLC1 cells grown under lr-ECM 3D versus 2D cell culture conditions. (XLS 2578 kb) [file 12885_2016_2825_MOESM2_ESM.xls]

## Sheet: Genes
Supplementary table 2. Differentially expressed genes (fold change above 1.5; P<0.05) in LLC1 cells grown under lr-ECM 3D versus 2D cell culture conditions
GeneID	GeneName	Fold change	Regulation	p-value	Corrected p-value	Description
A_52_P445316	0610009B22Rik	1,7903666	up	0,001977427	0,027020117	Mus musculus RIKEN cDNA 0610009B22 gene (0610009B22Rik), mRNA [NM_025319]
A_52_P378257	1110037F02Rik	2,1504195	up	0,015106124	0,039021436	Mus musculus RIKEN cDNA 1110037F02 gene (1110037F02Rik), mRNA [NM_001081183]
A_51_P519404	1110065P20Rik	1,7096624	up	0,014056158	0,037948456	RIKEN cDNA 1110065P20 gene [Source:MGI Symbol;Acc:MGI:1916170] [ENSMUST00000184704]
A_52_P654720	1500004A13Rik	1,7678852	up	0,0059181396	0,02986538	Mus musculus 6 days neonate head cDNA, RIKEN full-length enriched library, clone:5430404N14 product:RIKEN cDNA 5430404N14 gene, full insert sequence, [AK017268]
A_51_P156425	1700001J11Rik	2,0951731	up	0,0210368	0,045219455	Mus musculus RIKEN cDNA 1700001J11 gene (1700001J11Rik), non-coding RNA [NR_033613]
A_52_P5406	1700008O03Rik	1,6042639	up	0,002700094	0,028102277	Mus musculus RIKEN cDNA 1700008O03 gene (1700008O03Rik), mRNA [NM_027049]
A_51_P430259	1700009P17Rik	1,5784351	up	0,0010435173	0,026103854	Mus musculus RIKEN cDNA 1700009P17 gene (1700009P17Rik), mRNA [NM_001081275]
A_52_P195706	1700024J04Rik	1,8035431	up	0,0056366315	0,02986538	Mus musculus adult male testis cDNA, RIKEN full-length enriched library, clone:1700024J04 product:hypothetical TNFR/CD27/30/40/95 cysteine-rich region/von Willebrand factor, type C repeat containing protein, full insert sequence, [AK006305]
A_51_P141700	1700034J05Rik	1,6657704	up	0,023275524	0,047102414	Mus musculus RIKEN cDNA 1700034J05 gene (1700034J05Rik), transcript variant 1, mRNA [NM_028509]
A_51_P186081	1700042D18Rik	1,619806	up	0,004029696	0,028895117	Mus musculus adult male testis cDNA, RIKEN full-length enriched library, clone:1700042D18 product:unclassifiable, full insert sequence, [AK006682]
A_51_P482585	1700049E17Rik1	1,8918335	up	0,0020044663	0,027020117	Mus musculus adult male testis cDNA, RIKEN full-length enriched library, clone:1700049E17 product:hypothetical protein, full insert sequence, [AK006737]
A_51_P161503	1700063K16Rik	1,6768116	up	0,0039808378	0,028895117	Mus musculus adult male testis cDNA, RIKEN full-length enriched library, clone:1700063K16 product:similar to VACUOLAR ATP SYNTHASE SUBUNIT F (EC 3,6,3,14) (V-ATPASE F SUBUNIT) (VACUOLAR PROTON PUMP F SUBUNIT) (V-ATPASE 14 KDA SUBUNIT) [Rattus norvegicus],
A_51_P382544	1700123I01Rik	1,885532	up	0,0038937721	0,028895117	Mus musculus RIKEN cDNA 1700123I01 gene (1700123I01Rik), mRNA [NM_001165919]
A_52_P1002658	2210411G17Rik	2,2579656	up	0,013677336	0,037662536	Mus musculus adult male stomach cDNA, RIKEN full-length enriched library, clone:2210411G17 product:unclassifiable, full insert sequence, [AK008898]
A_52_P374314	2400006E01Rik	1,725825	up	0,013448335	0,037301525	PREDICTED: Mus musculus RIKEN cDNA 2400006E01 gene (2400006E01Rik), transcript variant X1, ncRNA [XR_400787]
A_51_P403704	2610100L16Rik	1,5138165	up	0,008397921	0,032573503	Mus musculus RIKEN cDNA 2610100L16 gene (2610100L16Rik), long non-coding RNA [NR_033490]
A_51_P286397	2610524H06Rik	1,5105118	up	0,010103474	0,03451617	Mus musculus RIKEN cDNA 2610524H06 gene (2610524H06Rik), mRNA [NM_181075]
A_51_P400932	4732499D12Rik	1,6771625	up	0,002635405	0,028102277	Mus musculus 10 days neonate skin cDNA, RIKEN full-length enriched library, clone:4732499D12 product:mitochondria located 1 homolog (human), full insert sequence, [AK029160]
A_52_P209277	4921507G05Rik	1,7782071	up	0,010783319	0,03504351	PREDICTED: Mus musculus RIKEN cDNA 4921507G05 gene (4921507G05Rik), misc_RNA [XR_381951]
A_51_P488321	4922502D21Rik	1,5556574	up	0,0049469247	0,029224925	Mus musculus RIKEN cDNA 4922502D21 gene (4922502D21Rik), mRNA [NM_199034]
A_52_P1027460	4930404O17Rik	1,8202056	up	0,012042097	0,036011167	Mus musculus adult male testis cDNA, RIKEN full-length enriched library, clone:4930404O17 product:unclassifiable, full insert sequence, [AK015089]
A_52_P914882	4930406M16Rik	1,6824044	up	0,010886317	0,03507195	Mus musculus adult male testis cDNA, RIKEN full-length enriched library, clone:4930406M16 product:unclassifiable, full insert sequence, [AK015108]
A_52_P523399	4930447C04Rik	1,7527435	up	0,020024484	0,044105493	Mus musculus RIKEN cDNA 4930447C04 gene (4930447C04Rik), mRNA [NM_029444]
A_51_P295896	4930452B06Rik	1,8181524	up	0,025324875	0,0491236	Mus musculus RIKEN cDNA 4930452B06 gene (4930452B06Rik), mRNA [NM_028934]
A_52_P80702	4930503B20Rik	1,8507065	up	0,005671345	0,02986538	Mus musculus RIKEN cDNA 4930503B20 gene (4930503B20Rik), mRNA [NM_029144]
A_52_P464683	4930525G20Rik	1,8385268	up	0,010319332	0,03458825	Mus musculus RIKEN cDNA 4930525G20 gene (4930525G20Rik), long non-coding RNA [NR_045194]
A_52_P241872	4930556M19Rik	1,6883224	up	0,0010291208	0,026103854	Mus musculus RIKEN cDNA 4930556M19 gene (4930556M19Rik), transcript variant 1, long non-coding RNA [NR_045063]
A_51_P395079	4930562C15Rik	1,8310475	up	0,0053488007	0,02943426	Mus musculus RIKEN cDNA 4930562C15 gene (4930562C15Rik), mRNA [NM_030192]
A_52_P330119	4930588J15Rik	1,5074236	up	0,015053305	0,038987715	PREDICTED: Mus musculus RIKEN cDNA 4930588J15 gene (4930588J15Rik), transcript variant X2, misc_RNA [XR_384347]
A_51_P440469	4932438A13Rik	1,5157638	up	0,021350162	0,04548954	Mus musculus RIKEN cDNA 4932438A13 gene (4932438A13Rik), mRNA [NM_172679]
A_51_P511451	4932443L11Rik	1,5322605	up	0,022017347	0,046003558	Mus musculus adult male testis cDNA, RIKEN full-length enriched library, clone:4932443L11 product:hypothetical protein, full insert sequence, [AK019856]
A_51_P444216	4933402D24Rik	2,4169939	up	0,025847713	0,04962097	Mus musculus RIKEN cDNA 4933402D24 gene (4933402D24Rik), mRNA [NM_001256158]
A_52_P434742	4933408J17Rik	1,7658943	up	0,025342193	0,0491236	Mus musculus RIKEN cDNA 4933408J17 gene (4933408J17Rik), long non-coding RNA [NR_045810]
A_52_P1163468	4933408M05Rik	1,7633941	up	0,015584394	0,03957311	Mus musculus adult male testis cDNA, RIKEN full-length enriched library, clone:4933408M05 product:unclassifiable, full insert sequence, [AK016741]
A_52_P333190	4933427D14Rik	1,7366319	up	0,008601068	0,032573503	Mus musculus 7 days neonate cerebellum cDNA, RIKEN full-length enriched library, clone:A730075A06 product:weakly similar to KIAA0753 PROTEIN [Homo sapiens], full insert sequence, [AK043241]
A_51_P204196	4933434C23Rik	1,5190699	up	0,0036426836	0,028895117	Mus musculus adult male testis cDNA, RIKEN full-length enriched library, clone:4933434C23 product:unclassifiable, full insert sequence, [AK017052]
A_52_P447567	5330417C22Rik	1,8899553	up	0,010601857	0,034862205	PREDICTED: Mus musculus RIKEN cDNA 5330417C22 gene (5330417C22Rik), transcript variant X1, mRNA [XM_006501411]
A_51_P332547	5730493B19Rik	1,9510462	up	0,009786471	0,03408109	Mus musculus 8 days embryo whole body cDNA, RIKEN full-length enriched library, clone:5730493B19 product:unclassifiable, full insert sequence, [AK017723]
A_51_P450007	5730585A16Rik	1,6167936	up	0,011543661	0,03572801	Mus musculus 8 days embryo whole body cDNA, RIKEN full-length enriched library, clone:5730585A16 product:inferred: putative [Mus musculus], full insert sequence, [AK019974]
A_52_P762590	5830420C07Rik	1,827262	up	0,022291787	0,046099674	Mus musculus adult male thymus cDNA, RIKEN full-length enriched library, clone:5830420C07 product:unclassifiable, full insert sequence, [AK020016]
A_52_P850915	6030440G07Rik	1,7818784	up	0,0074546444	0,032288138	Mus musculus RIKEN cDNA 6030440G07 gene (6030440G07Rik), long non-coding RNA [NR_036598]
A_51_P334490	6430548M08Rik	1,5590065	up	0,0036944547	0,028895117	Mus musculus RIKEN cDNA 6430548M08 gene (6430548M08Rik), transcript variant 1, mRNA [NM_172286]
A_52_P322474	8030451A03Rik	2,4808702	up	0,021707261	0,045744	Mus musculus 15 days embryo male testis cDNA, RIKEN full-length enriched library, clone:8030463A06 product:hypothetical protein, full insert sequence, [AK033210]
A_52_P137272	9330155M09Rik	2,1576936	up	0,01248531	0,03636144	Mus musculus adult male diencephalon cDNA, RIKEN full-length enriched library, clone:9330155M09 product:hypothetical Tyrosine-rich region containing protein, full insert sequence, [AK034092]
A_52_P374983	9330175E14Rik	1,7195208	up	0,011172962	0,03533594	Mus musculus 3 days neonate thymus cDNA, RIKEN full-length enriched library, clone:A630085K21 product:hypothetical protein, full insert sequence, [AK080381]
A_52_P1139691	9430047G12Rik	1,5675899	up	0,0027962534	0,028102277	Mus musculus 12 days embryo embryonic body between diaphragm region and neck cDNA, RIKEN full-length enriched library, clone:9430047G12 product:unclassifiable, full insert sequence, [AK034849]
A_51_P215729	9530053A07Rik	1,66928	up	0,008718787	0,032586467	RIKEN cDNA 9530053A07 gene [Source:MGI Symbol;Acc:MGI:2442118] [ENSMUST00000129051]
A_52_P3468	9630028B13Rik	1,7953855	up	0,022072677	0,046003558	Mus musculus RIKEN cDNA 9630028B13 gene (9630028B13Rik), long non-coding RNA [NR_038006]
A_52_P32561	A030010E16Rik	1,5305234	up	0,018212304	0,042336605	Mus musculus 6 days neonate skin cDNA, RIKEN full-length enriched library, clone:A030010E16 product:unclassifiable, full insert sequence, [AK037212]
A_52_P73111	A130015J22Rik	1,5433714	up	0,0033482963	0,028628156	Mus musculus 0 day neonate thymus cDNA, RIKEN full-length enriched library, clone:A430079O07 product:unclassifiable, full insert sequence, [AK040231]
A_52_P569314	A430110M15Rik	2,312206	up	0,0048975092	0,029224925	Mus musculus 0 day neonate thymus cDNA, RIKEN full-length enriched library, clone:A430110M15 product:unclassifiable, full insert sequence, [AK040633]
A_52_P564444	A530064D06Rik	2,3023217	up	0,02573382	0,04956197	Mus musculus RIKEN cDNA A530064D06 gene (A530064D06Rik), transcript variant 1, mRNA [NM_178796]
A_51_P172952	A830018L16Rik	1,5546246	up	0,0034632748	0,028782878	Mus musculus RIKEN cDNA A830018L16 gene (A830018L16Rik), transcript variant 3, mRNA [NM_001160370]
A_51_P161342	Abcb6	1,8471369	up	0,0017224748	0,027020117	Mus musculus ATP-binding cassette, sub-family B (MDR/TAP), member 6 (Abcb6), mRNA [NM_023732]
A_52_P510081	Ablim1	1,5451401	up	0,011296125	0,035471592	actin-binding LIM protein 1 [Source:MGI Symbol;Acc:MGI:1194500] [ENSMUST00000128212]
A_51_P502422	Acot13	1,9998766	up	0,017256275	0,041437354	Mus musculus acyl-CoA thioesterase 13 (Acot13), mRNA [NM_025790]
A_51_P420489	Acot3	1,5113229	up	0,0060054907	0,030041376	Mus musculus acyl-CoA thioesterase 3 (Acot3), mRNA [NM_134246]
A_52_P215170	Acot4	1,6601026	up	0,011750886	0,035878092	Mus musculus acyl-CoA thioesterase 4 (Acot4), mRNA [NM_134247]
A_51_P454078	Acot8	1,8157623	up	0,0038450402	0,028895117	Mus musculus acyl-CoA thioesterase 8 (Acot8), mRNA [NM_133240]
A_52_P231737	Actl6a	1,5842618	up	0,0013343089	0,026103854	Mus musculus actin-like 6A (Actl6a), mRNA [NM_019673]
A_51_P341324	Actr10	1,5168904	up	0,012177843	0,036011167	Mus musculus ARP10 actin-related protein 10 (Actr10), mRNA [NM_019785]
A_51_P303906	Actr2	1,7321888	up	0,015282257	0,039234083	Mus musculus ARP2 actin-related protein 2 (Actr2), mRNA [NM_146243]
A_52_P337050	Adam17	1,5142281	up	0,0032672796	0,028384985	Mus musculus a disintegrin and metallopeptidase domain 17 (Adam17), transcript variant 1, mRNA [NM_009615]
A_52_P488683	Adamts18	1,6457309	up	0,005370751	0,02946522	Mus musculus 16 days neonate cerebellum cDNA, RIKEN full-length enriched library, clone:9630005B22 product:a disintegrin-like and metalloprotease (reprolysin type) with thrombospondin type 1 motif, 18, full insert sequence, [AK035797]
A_51_P462407	Adamts3	1,7660087	up	0,002689748	0,028102277	Mus musculus a disintegrin-like and metallopeptidase (reprolysin type) with thrombospondin type 1 motif, 3 (Adamts3), transcript variant 1, mRNA [NM_177872]
A_51_P487244	Adamts7	1,7437071	up	0,007347372	0,032221038	Mus musculus a disintegrin-like and metallopeptidase (reprolysin type) with thrombospondin type 1 motif, 7 (Adamts7), mRNA [NM_001003911]
A_51_P447229	Adra1a	1,6374865	up	0,0073548025	0,032221038	Mus musculus adrenergic receptor, alpha 1a (Adra1a), transcript variant 1, mRNA [NM_013461]
A_51_P190740	Adssl1	1,7796464	up	0,026400996	0,049908042	Mus musculus adenylosuccinate synthetase like 1 (Adssl1), mRNA [NM_007421]
A_51_P425490	Agpat3	1,5062828	up	0,012414039	0,036269885	Mus musculus 1-acylglycerol-3-phosphate O-acyltransferase 3 (Agpat3), mRNA [NM_053014]
A_51_P291588	AI846148	1,5409602	up	0,0048077265	0,029224925	Mus musculus adult male accessory axillary lymph node cDNA, RIKEN full-length enriched library, clone:G630079N01 product:expressed sequence AI846148, full insert sequence, [AK090385]
A_52_P178718	AY761184	2,0012915	up	0,00200124	0,027020117	Mus musculus cDNA sequence AY761184 (AY761184), mRNA [NM_001007582]
A_51_P212509	Akap4	1,766735	up	0,009217409	0,033270918	Mus musculus A kinase (PRKA) anchor protein 4 (Akap4), transcript variant 2, mRNA [NM_001042542]
A_51_P331288	Akr1b7	2,507336	up	0,013627088	0,037568435	Mus musculus aldo-keto reductase family 1, member B7 (Akr1b7), mRNA [NM_009731]
A_52_P225308	Alkbh3	1,9937774	up	0,02451218	0,0483242	Mus musculus alkB, alkylation repair homolog 3 (E, coli) (Alkbh3), mRNA [NM_026944]
A_51_P349888	Ang2	1,8649704	up	0,005107611	0,029224925	Mus musculus angiogenin, ribonuclease A family, member 2 (Ang2), mRNA [NM_007449]
A_51_P269375	Ank1	1,5075784	up	0,01162182	0,03572801	Mus musculus ankyrin 1, erythroid (Ank1), transcript variant 2, mRNA [NM_031158]
A_51_P185584	Ankdd1b	2,2691207	up	0,008874826	0,03296364	Mus musculus ankyrin repeat and death domain containing 1B (Ankdd1b), mRNA [NM_001042714]
A_51_P104596	Ankfy1	1,6274163	up	0,018376676	0,04252833	Mus musculus ankyrin repeat and FYVE domain containing 1 (Ankfy1), mRNA [NM_009671]
A_51_P195534	Ankrd22	1,5140113	up	3,840701E-4	0,022668747	Mus musculus ankyrin repeat domain 22, mRNA (cDNA clone MGC:6812 IMAGE:2648395), complete cds, [BC003460]
A_52_P84487	Ankrd6	1,5903867	up	4,671564E-4	0,023279961	Mus musculus ankyrin repeat domain 6 (Ankrd6), transcript variant 1, mRNA [NM_001012450]
A_51_P333111	Aox1	2,855118	up	0,004013864	0,028895117	Mus musculus aldehyde oxidase 1 (Aox1), mRNA [NM_009676]
A_52_P16752	Aox3	1,691109	up	9,146342E-4	0,026103854	Mus musculus aldehyde oxidase 3 (Aox3), mRNA [NM_023617]
A_51_P497724	Apol7a	1,8624852	up	4,3412673E-4	0,022668747	Mus musculus apolipoprotein L 7a (Apol7a), transcript variant 1, mRNA [NM_029419]
A_52_P80440	Aqp9	1,727971	up	1,5864603E-6	0,0056922194	Mus musculus aquaporin 9 (Aqp9), transcript variant 1, mRNA [NM_022026]
A_52_P671769	Arhgap18	2,3337138	up	0,0024795737	0,028102277	Mus musculus Rho GTPase activating protein 18 (Arhgap18), mRNA [NM_176837]
A_52_P105151	Arhgap39	1,8824021	up	0,009982793	0,034473196	Mus musculus Rho GTPase activating protein 39 (Arhgap39), transcript variant 2, mRNA [NM_198420]
A_51_P205290	Arhgef10l	1,8249187	up	0,009675852	0,03393642	Mus musculus Rho guanine nucleotide exchange factor (GEF) 10-like (Arhgef10l), transcript variant 1, mRNA [NM_172415]
A_51_P274274	Arid4a	1,6441194	up	0,025248457	0,049022675	Mus musculus 0 day neonate lung cDNA, RIKEN full-length enriched library, clone:E030049C01 product:unclassifiable, full insert sequence, [AK087354]
A_52_P155849	Arl4a	2,0073457	up	0,003992357	0,028895117	Mus musculus ADP-ribosylation factor-like 4A (Arl4a), transcript variant 2, mRNA [NM_001039515]
A_51_P427080	Asap2	1,636421	up	0,015249595	0,039206047	Mus musculus ArfGAP with SH3 domain, ankyrin repeat and PH domain 2 (Asap2), transcript variant 2, mRNA [NM_001004364]
A_52_P609738	Asic3	1,6378373	up	0,016715351	0,04097456	Mus musculus acid-sensing (proton-gated) ion channel 3 (Asic3), mRNA [NM_183000]
A_51_P464769	Aspm	1,6598326	up	0,013326224	0,037158556	Mus musculus asp (abnormal spindle)-like, microcephaly associated (Drosophila) (Aspm), mRNA [NM_009791]
A_51_P142813	Aspn	1,5647007	up	0,0073927236	0,03223796	Mus musculus asporin (Aspn), transcript variant 1, mRNA [NM_025711]
A_51_P152102	Atoh7	1,5294291	up	0,020425012	0,044537146	Mus musculus atonal homolog 7 (Drosophila) (Atoh7), mRNA [NM_016864]
A_51_P488211	Atp10d	1,6182044	up	0,009788456	0,03408109	Mus musculus ATPase, class V, type 10D (Atp10d), mRNA [NM_153389]
A_51_P141211	Atp11b	3,037081	up	0,0031410542	0,028102277	Mus musculus ATPase, class VI, type 11B (Atp11b), mRNA [NM_029570]
A_51_P300817	Atp1a1	1,9123517	up	0,026133157	0,04971661	Mus musculus ATPase, Na+/K+ transporting, alpha 1 polypeptide (Atp1a1), mRNA [NM_144900]
A_52_P601240	Atp6v0c	1,6099744	up	0,0040084156	0,028895117	Mus musculus ATPase, H+ transporting, lysosomal V0 subunit C (Atp6v0c), mRNA [NM_009729]
A_51_P192550	Aurkaip1	1,5191455	up	0,0049214833	0,029224925	Mus musculus aurora kinase A interacting protein 1 (Aurkaip1), mRNA [NM_025338]
A_52_P465718	Aurkc	1,7018297	up	6,964089E-4	0,025473962	Mus musculus aurora kinase C (Aurkc), transcript variant 3, mRNA [NM_020572]
A_52_P411015	B130040O20Rik	1,7052696	up	0,005626148	0,02986538	Mus musculus 9,5 days embryo parthenogenote cDNA, RIKEN full-length enriched library, clone:B130040O20 product:hypothetical protein, full insert sequence, [AK045150]
A_52_P453972	B230369F24Rik	1,974821	up	0,00979309	0,03408109	Mus musculus adult pancreas islet cells cDNA, RIKEN full-length enriched library, clone:C820011M03 product:unclassifiable, full insert sequence, [AK050536]
A_51_P211334	B3galt6	1,6912006	up	0,0038838324	0,028895117	Mus musculus UDP-Gal:betaGal beta 1,3-galactosyltransferase, polypeptide 6 (B3galt6), mRNA [NM_080445]
A_52_P97889	B4galnt4	1,8521923	up	0,00819121	0,032573503	Mus musculus beta-1,4-N-acetyl-galactosaminyl transferase 4 (B4galnt4), mRNA [NM_177897]
A_51_P496685	B4galt2	3,1696603	up	0,0035896073	0,028895117	Mus musculus UDP-Gal:betaGlcNAc beta 1,4- galactosyltransferase, polypeptide 2 (B4galt2), transcript variant 2, mRNA [NM_017377]
A_52_P138096	Baiap2l1	1,8335005	up	0,0057554725	0,02986538	Mus musculus BAI1-associated protein 2-like 1 (Baiap2l1), mRNA [NM_025833]
A_52_P225207	Bak1	1,6848358	up	0,013107958	0,03680982	Mus musculus BCL2-antagonist/killer 1 (Bak1), mRNA [NM_007523]
A_52_P27012	Bbs5	1,8441632	up	0,0070403256	0,031641044	Mus musculus Bardet-Biedl syndrome 5 (human) (Bbs5), mRNA [NM_028284]
A_51_P357838	BC003965	1,8158071	up	0,009468667	0,033603936	Mus musculus cDNA sequence BC003965 (BC003965), mRNA [NM_183150]
A_51_P137042	BC089491	1,5591775	up	0,0012340299	0,026103854	Mus musculus cDNA sequence BC089491 (BC089491), mRNA [NM_175033]
A_52_P386639	Bmp15	1,6410602	up	0,025415763	0,04919956	Mus musculus bone morphogenetic protein 15 (Bmp15), mRNA [NM_009757]
A_52_P676819	Bnc1	1,5212189	up	0,007715889	0,03237966	Mus musculus basonuclin 1 (Bnc1), mRNA [NM_007562]
A_52_P316376	Bptf	1,6799247	up	0,008342587	0,032573503	Mus musculus bromodomain PHD finger transcription factor (Bptf), mRNA [NM_176850]
A_52_P89125	Brd8	1,5604795	up	0,0014740943	0,026545448	bromodomain containing 8 [Source:MGI Symbol;Acc:MGI:1925906] [ENSMUST00000153569]
A_52_P867427	Brf1	1,6850548	up	0,0028230618	0,028102277	Mus musculus adult male bone cDNA, RIKEN full-length enriched library, clone:9830168E06 product:unclassifiable, full insert sequence, [AK036726]
A_51_P237585	Btnl9	1,713828	up	0,0037448853	0,028895117	Mus musculus butyrophilin-like 9 (Btnl9), mRNA [NM_172793]
A_52_P525207	C130073F10Rik	1,9021765	up	0,023978882	0,047744855	PREDICTED: Mus musculus RIKEN cDNA C130073F10 gene (C130073F10Rik), transcript variant X1, misc_RNA [XR_035215]
A_52_P295893	C130083B21Rik	1,5098995	up	0,01731176	0,041437354	Mus musculus 16 days embryo head cDNA, RIKEN full-length enriched library, clone:C130083B21 product:unclassifiable, full insert sequence, [AK048593]
A_51_P127475	C1qtnf9	2,070214	up	0,0029992526	0,028102277	Mus musculus C1q and tumor necrosis factor related protein 9 (C1qtnf9), mRNA [NM_183175]
A_51_P139176	C230030N03Rik	2,2070477	up	0,00847929	0,032573503	Mus musculus 0 day neonate cerebellum cDNA, RIKEN full-length enriched library, clone:C230030N03 product:hypothetical protein, full insert sequence, [AK082264]
A_52_P311651	C330018A13Rik	1,7789196	up	0,0030956678	0,028102277	Mus musculus ES cells cDNA, RIKEN full-length enriched library, clone:C330018A13 product:unclassifiable, full insert sequence, [AK049264]
A_52_P212473	C730049O14Rik	1,9010761	up	0,009466935	0,033603936	Mus musculus adult male liver tumor cDNA, RIKEN full-length enriched library, clone:C730049O14 product:unclassifiable, full insert sequence, [AK050462]
A_51_P215272	Cacna1d	2,006563	up	0,021755584	0,045744	Mus musculus calcium channel, voltage-dependent, L type, alpha 1D subunit (Cacna1d), transcript variant 1, mRNA [NM_028981]
A_51_P277941	Cad	1,5741893	up	0,006391784	0,030541807	Mus musculus carbamoyl-phosphate synthetase 2, aspartate transcarbamylase, and dihydroorotase (Cad), transcript variant 1, mRNA [NM_023525]
A_52_P589754	Cadm1	1,7145057	up	0,016441567	0,040656336	Mus musculus cell adhesion molecule 1 (Cadm1), transcript variant 1, mRNA [NM_207675]
A_52_P611902	Camsap2	2,175142	up	0,011418648	0,0356485	Mus musculus adult male testis cDNA, RIKEN full-length enriched library, clone:4930541M15 product:RIKEN cDNA 4930541M15 gene, full insert sequence, [AK016014]
A_51_P268863	Car10	1,5492988	up	0,013741346	0,03768442	carbonic anhydrase 10 [Source:MGI Symbol;Acc:MGI:1919855] [ENSMUST00000107861]
A_52_P208649	Cartpt	1,6569575	up	2,0565333E-4	0,019775627	Mus musculus CART prepropeptide (Cartpt), transcript variant 1, mRNA [NM_013732]
A_51_P463159	Casp14	1,5466491	up	0,006511458	0,030541807	Mus musculus caspase 14 (Casp14), mRNA [NM_009809]
A_51_P296448	Casp2	2,1575186	up	0,013051296	0,03680982	Mus musculus caspase 2 (Casp2), mRNA [NM_007610]
A_51_P255304	Cav3	1,6984992	up	0,017937997	0,04206636	Mus musculus caveolin 3 (Cav3), mRNA [NM_007617]
A_51_P133582	Cbx4	1,6692675	up	0,006090871	0,030251678	Mus musculus chromobox 4 (Cbx4), mRNA [NM_007625]
A_52_P188026	Ccar1	1,9500604	up	0,003503748	0,028860882	Mus musculus cell division cycle and apoptosis regulator 1, mRNA (cDNA clone IMAGE:5040482), complete cds, [BC051052]
A_52_P198837	Ccdc171	2,0315933	up	0,0041054077	0,028895117	Mus musculus coiled-coil domain containing 171 (Ccdc171), mRNA [NM_001081012]
A_52_P434616	Ccdc178	1,9098184	up	0,009571166	0,033784773	Mus musculus coiled coil domain containing 178 (Ccdc178), mRNA [NM_027616]
A_52_P446816	Ccdc78	1,5239122	up	0,004356817	0,028895117	Mus musculus coiled-coil domain containing 78 (Ccdc78), mRNA [NM_001165929]
A_52_P23550	Cd300c	1,719974	up	0,0060197227	0,030041376	Mus musculus CD300C antigen (Cd300c), mRNA [NM_199225]
A_51_P340013	Cdc42se2	1,6487826	up	0,015871786	0,039963484	Mus musculus CDC42 small effector 2 (Cdc42se2), mRNA [NM_178626]
A_52_P392555	Cdcp1	1,6672378	up	0,011904772	0,035918426	Mus musculus CUB domain containing protein 1 (Cdcp1), mRNA [NM_133974]
A_51_P272754	Cdh18	1,645021	up	0,0071704444	0,031959694	Mus musculus cadherin 18 (Cdh18), mRNA [NM_001081299]
A_52_P402897	Cdh4	1,6160806	up	0,018068412	0,042151798	Mus musculus cadherin 4 (Cdh4), mRNA [NM_009867]
A_52_P185863	Cdh7	1,5411232	up	0,004431336	0,028986968	cadherin 7, type 2 [Source:MGI Symbol;Acc:MGI:2442792] [ENSMUST00000112701]
A_51_P411007	Cdk2ap1	1,5146072	up	0,00805265	0,032573503	Mus musculus CDK2 (cyclin-dependent kinase 2)-associated protein 1 (Cdk2ap1), mRNA [NM_013812]
A_51_P388310	Cdk6	1,608471	up	0,0044999393	0,029144011	Mus musculus cyclin-dependent kinase 6 (Cdk6), mRNA [NM_009873]
A_51_P190667	Cdk9	2,3315694	up	0,024533607	0,04832593	Mus musculus cyclin-dependent kinase 9 (CDC2-related kinase) (Cdk9), mRNA [NM_130860]
A_52_P327402	Cds1	2,5906336	up	0,0150296	0,038987715	Mus musculus CDP-diacylglycerol synthase 1 (Cds1), mRNA [NM_173370]
A_52_P275778	Cep128	1,7625815	up	0,010902335	0,03507195	Mus musculus centrosomal protein 128 (Cep128), mRNA [NM_181815]
A_52_P387717	Cep76	1,5065038	up	0,014278417	0,038230136	Mus musculus centrosomal protein 76 (Cep76), mRNA [NM_001081073]
A_51_P481546	Cers5	1,7250714	up	0,022255205	0,046099674	Mus musculus ceramide synthase 5 (Cers5), mRNA [NM_028015]
A_52_P267824	Ces2g	2,4842377	up	8,810905E-5	0,019389015	Mus musculus carboxylesterase 2G (Ces2g), mRNA [NM_197999]
A_51_P480073	Chad	1,8394377	up	0,01274296	0,036670767	Mus musculus chondroadherin (Chad), mRNA [NM_007689]
A_52_P476902	Chd6	1,55033	up	0,022128614	0,046003558	Mus musculus chromodomain helicase DNA binding protein 6 (Chd6), mRNA [NM_173368]
A_52_P507808	Chm	1,5147861	up	0,01907741	0,043377534	choroidermia [Source:MGI Symbol;Acc:MGI:892979] [ENSMUST00000135821]
A_51_P220896	Chmp2b	1,5635152	up	0,023186158	0,047020126	Mus musculus charged multivesicular body protein 2B (Chmp2b), mRNA [NM_026879]
A_51_P217616	Chst3	1,5741359	up	0,019666499	0,043855436	Mus musculus carbohydrate (chondroitin 6/keratan) sulfotransferase 3 (Chst3), mRNA [NM_016803]
A_51_P415070	Cyp2ab1	2,0435529	up	5,1347056E-4	0,024211284	Mus musculus cytochrome P450, family 2, subfamily ab, polypeptide 1 (Cyp2ab1), mRNA [NM_183158]
A_51_P453909	Cyp2f2	1,978572	up	0,01107278	0,035252117	Mus musculus cytochrome P450, family 2, subfamily f, polypeptide 2 (Cyp2f2), mRNA [NM_007817]
A_51_P423085	Cyp2j11	1,7700766	up	0,008374226	0,032573503	Mus musculus cytochrome P450, family 2, subfamily j, polypeptide 11 (Cyp2j11), mRNA [NM_001004141]
A_52_P456837	Cyp2s1	2,1601036	up	0,0051469184	0,029224925	cytochrome P450, family 2, subfamily s, polypeptide 1 [Source:MGI Symbol;Acc:MGI:1921384] [ENSMUST00000152560]
A_51_P341203	Cyp3a41a	1,9067622	up	0,019575138	0,043771703	Mus musculus cytochrome P450, family 3, subfamily a, polypeptide 41A (Cyp3a41a), mRNA [NM_017396]
A_51_P238094	Cyp4f18	1,7218025	up	1,1880398E-4	0,019775627	Mus musculus cytochrome P450, family 4, subfamily f, polypeptide 18 (Cyp4f18), mRNA [NM_024444]
A_52_P280159	CK137956	1,5077604	up	0,0027439243	0,028102277	Mus musculus cDNA sequence CK137956 (CK137956), mRNA [NM_001134733]
A_51_P428512	Cldn16	1,8388371	up	0,013886173	0,03780242	Mus musculus claudin 16 (Cldn16), mRNA [NM_053241]
A_51_P407193	Clp1	2,3534482	up	0,003930193	0,028895117	Mus musculus CLP1, cleavage and polyadenylation factor I subunit (Clp1), mRNA [NM_133840]
A_52_P199147	Clvs1	1,6057748	up	0,0015274344	0,026758231	Mus musculus 12 days embryo spinal ganglion cDNA, RIKEN full-length enriched library, clone:D130072G21 product:unclassifiable, full insert sequence, [AK083985]
A_51_P317225	Cmtm2a	1,6370817	up	0,024295617	0,048102185	Mus musculus CKLF-like MARVEL transmembrane domain containing 2A (Cmtm2a), mRNA [NM_027022]
A_51_P483241	Cnpy1	1,591947	up	0,023100378	0,046959862	PREDICTED: Mus musculus canopy 1 homolog (zebrafish) (Cnpy1), transcript variant X4, mRNA [XM_006535724]
A_52_P651870	Cntn2	1,5369627	up	0,007549893	0,032288138	Mus musculus contactin 2 (Cntn2), mRNA [NM_177129]
A_51_P130824	Cog8	1,8431468	up	0,01761179	0,04164248	Mus musculus component of oligomeric golgi complex 8 (Cog8), mRNA [NM_139229]
A_51_P377094	Col1a1	1,7230397	up	0,020211335	0,044353683	Mus musculus collagen, type I, alpha 1 (Col1a1), mRNA [NM_007742]
A_52_P669086	Col25a1	1,7559929	up	0,013053822	0,03680982	collagen, type XXV, alpha 1 [Source:MGI Symbol;Acc:MGI:1924268] [ENSMUST00000143830]
A_52_P684242	Col3a1	1,8763038	up	3,4148208E-4	0,021689383	Mus musculus collagen, type III, alpha 1 (Col3a1), mRNA [NM_009930]
A_51_P231036	Col9a1	1,5546259	up	0,017133122	0,04137346	Mus musculus collagen, type IX, alpha 1 (Col9a1), transcript variant 1, mRNA [NM_007740]
A_51_P218205	Commd1	1,5589488	up	2,634788E-4	0,021008044	Mus musculus COMM domain containing 1 (Commd1), mRNA [NM_144514]
A_51_P430485	Commd5	1,7821249	up	0,0051434967	0,029224925	Mus musculus COMM domain containing 5 (Commd5), mRNA [NM_025536]
A_52_P362015	Copg2	1,9162433	up	0,019111497	0,043400034	Mus musculus coatomer protein complex, subunit gamma 2 (Copg2), mRNA [NM_017478]
A_51_P300281	Coro1a	1,5921954	up	0,019719148	0,04390305	Mus musculus coronin, actin binding protein 1A (Coro1a), mRNA [NM_009898]
A_52_P116120	Coro2a	2,127134	up	0,023735322	0,04758872	Mus musculus coronin, actin binding protein 2A (Coro2a), transcript variant 1, mRNA [NM_178893]
A_52_P287419	Coro7	1,6080018	up	0,024921602	0,048714343	Mus musculus adult male spinal cord cDNA, RIKEN full-length enriched library, clone:A330066N18 product:hypothetical Trp-Asp (WD) repeats profile/Trp-Asp (WD) repeats circular profile/G-protein beta WD-40 repeats containing protein, full insert sequence, [
A_52_P323415	Cpeb4	1,5142248	up	0,026403358	0,049908042	Mus musculus cytoplasmic polyadenylation element binding protein 4 (Cpeb4), transcript variant 1, mRNA [NM_026252]
A_52_P367026	Crem	1,5132442	up	0,01229336	0,03618423	Mus musculus cAMP responsive element modulator (Crem), transcript variant 7, mRNA [NM_001110851]
A_51_P227280	Csn3	1,5019351	up	0,0030773133	0,028102277	Mus musculus casein kappa (Csn3), mRNA [NM_007786]
A_51_P350503	Csrp2bp	1,6071651	up	0,0034323407	0,028782878	Mus musculus 0 day neonate kidney cDNA, RIKEN full-length enriched library, clone:D630041G10 product:unclassifiable, full insert sequence, [AK052742]
A_51_P382928	Cstf3	1,5157443	up	0,01947362	0,043642316	Mus musculus cleavage stimulation factor, 3' pre-RNA, subunit 3 (Cstf3), transcript variant 1, mRNA [NM_145529]
A_51_P212107	Ctnnbl1	1,6050934	up	0,00537963	0,029468874	Mus musculus catenin, beta like 1 (Ctnnbl1), mRNA [NM_025680]
A_51_P251357	Ctps	2,1298046	up	0,011062112	0,035252117	Mus musculus cytidine 5'-triphosphate synthase (Ctps), mRNA [NM_016748]
A_51_P375237	Cux1	1,6754768	up	0,013086622	0,03680982	Mus musculus cut-like homeobox 1 (Cux1), transcript variant 3, mRNA [NM_001291233]
A_51_P212308	Cxadr	1,5209099	up	0,018756744	0,04300268	Mus musculus coxsackie virus and adenovirus receptor (Cxadr), transcript variant 2, mRNA [NM_009988]
A_51_P363214	D630045J12Rik	1,8338901	up	0,0034322755	0,028782878	Mus musculus RIKEN cDNA D630045J12 gene (D630045J12Rik), mRNA [NM_194061]
A_52_P383033	D830044D21Rik	1,799985	up	0,0085175205	0,032573503	Mus musculus 16 days neonate heart cDNA, RIKEN full-length enriched library, clone:D830044D21 product:hypothetical protein, full insert sequence, [AK086007]
A_52_P48955	D930043O14Rik	1,6749984	up	0,011052289	0,035252117	Mus musculus adult male corpora quadrigemina cDNA, RIKEN full-length enriched library, clone:B230374E05 product:unclassifiable, full insert sequence, [AK046348]
A_52_P169082	Dbil5	1,6051408	up	0,021469686	0,045621134	Mus musculus diazepam binding inhibitor-like 5 (Dbil5), mRNA [NM_021294]
A_52_P1164065	Dclk1	1,7823998	up	0,008567914	0,032573503	Mus musculus adult male cortex cDNA, RIKEN full-length enriched library, clone:B530045K18 product:unclassifiable, full insert sequence, [AK046743]
A_51_P456499	Dcstamp	1,5107348	up	0,019646624	0,043838363	Mus musculus dentrocyte expressed seven transmembrane protein (Dcstamp), transcript variant 1, mRNA [NM_029422]
A_51_P393748	Ddx58	2,129069	up	0,0158325	0,039948672	Mus musculus DEAD (Asp-Glu-Ala-Asp) box polypeptide 58 (Ddx58), mRNA [NM_172689]
A_52_P29879	Def8	1,7261078	up	6,9381415E-5	0,01914927	Mus musculus differentially expressed in FDCP 8 (Def8), transcript variant 3, mRNA [NM_054046]
A_52_P836118	Defb42	1,5155253	up	0,013275414	0,03714496	Mus musculus defensin beta 42 (Defb42), mRNA [NM_001034910]
A_52_P488828	Dgkb	1,7456855	up	0,025905425	0,049652062	Mus musculus diacylglycerol kinase, beta (Dgkb), mRNA [NM_178681]
A_52_P494380	Dgkq	1,8131931	up	0,0051848567	0,029258514	Mus musculus diacylglycerol kinase, theta (Dgkq), mRNA [NM_199011]
A_51_P279851	Dhps	1,8055224	up	0,00838025	0,032573503	Mus musculus deoxyhypusine synthase (Dhps), mRNA [NM_001039514]
A_52_P250382	Dhrs13os	1,8802688	up	0,018008715	0,042094637	PREDICTED: Mus musculus dehydrogenase/reductase (SDR family) member 13, opposite strand (Dhrs13os), misc_RNA [XR_106205]
A_52_P213402	Dhx34	1,5289702	up	0,008508413	0,032573503	Mus musculus DEAH (Asp-Glu-Ala-His) box polypeptide 34 (Dhx34), mRNA [NM_027883]
A_52_P412656	Dync1h1	1,715963	up	0,0077714133	0,03248937	Mus musculus dynein cytoplasmic 1 heavy chain 1 (Dync1h1), mRNA [NM_030238]
A_51_P254553	Dynlrb1	1,6746492	up	0,009171833	0,033236228	Mus musculus dynein light chain roadblock-type 1 (Dynlrb1), transcript variant 2, mRNA [NM_025947]
A_51_P430817	Dlg5	2,4100027	up	0,004547634	0,029224925	Mus musculus discs, large homolog 5 (Drosophila) (Dlg5), transcript variant 1, mRNA [NM_001163513]
A_52_P438240	Dnah2	1,7931707	up	0,012756099	0,036670767	Mus musculus 13 days embryo heart cDNA, RIKEN full-length enriched library, clone:D330014H01 product:hypothetical protein, full insert sequence, [AK084552]
A_51_P154618	Dnah6	1,5686603	up	0,010452392	0,034725167	Mus musculus dynein, axonemal, heavy chain 6 (Dnah6), mRNA [NM_001164669]
A_52_P476357	Dnpep	1,5458103	up	0,0050480682	0,029224925	Mus musculus aspartyl aminopeptidase (Dnpep), transcript variant 2, mRNA [NM_016878]
A_51_P223025	Dock5	1,821601	up	0,0073021236	0,032149643	Mus musculus dedicator of cytokinesis 5 (Dock5), mRNA [NM_177780]
A_52_P579864	Dpy19l3	1,8099407	up	0,014639541	0,0384268	dpy-19-like 3 (C, elegans) [Source:MGI Symbol;Acc:MGI:2443952] [ENSMUST00000124116]
A_52_P362403	Dppa5a	1,7079161	up	0,0025869815	0,028102277	Mus musculus developmental pluripotency associated 5A (Dppa5a), mRNA [NM_025274]
A_52_P242544	Dsp	1,6408875	up	0,008668542	0,032573503	Mus musculus desmoplakin (Dsp), mRNA [NM_023842]
A_52_P184304	Dst	2,6382232	up	0,009042825	0,03322725	Mus musculus dystonin (Dst), transcript variant 2, mRNA [NM_134448]
A_51_P405766	Dtymk	1,6374013	up	0,017513992	0,04164248	Mus musculus deoxythymidylate kinase (Dtymk), transcript variant 2, mRNA [NM_023136]
A_52_P455354	Dzank1	1,5640223	up	0,011860067	0,035918426	Mus musculus double zinc ribbon and ankyrin repeat domains 1 (Dzank1), mRNA [NM_172859]
A_51_P130015	Ect2	1,5859181	up	0,018333241	0,04249333	Mus musculus ect2 oncogene (Ect2), transcript variant 1, mRNA [NM_007900]
A_52_P139588	Edem3	1,6672642	up	0,0012981999	0,026103854	Mus musculus ER degradation enhancer, mannosidase alpha-like 3 (Edem3), mRNA [NM_001039644]
A_51_P224617	Eea1	1,586715	up	0,005694697	0,02986538	Mus musculus early endosome antigen 1 (Eea1), mRNA [NM_001001932]
A_52_P564724	Eef1b2	1,6501966	up	0,0011047845	0,026103854	Mus musculus eukaryotic translation elongation factor 1 beta 2 (Eef1b2), mRNA [NM_018796]
A_51_P237514	Eif1ax	1,6112925	up	0,0041368096	0,028895117	Mus musculus eukaryotic translation initiation factor 1A, X-linked (Eif1ax), mRNA [NM_025437]
A_52_P352327	Eif2d	1,6071169	up	0,012839611	0,036708437	Mus musculus eukaryotic translation initiation factor 2D (Eif2d), transcript variant 2, mRNA [NM_010709]
A_52_P455089	Eif3c	1,5841445	up	0,008086251	0,032573503	eukaryotic translation initiation factor 3, subunit C [Source:MGI Symbol;Acc:MGI:1926966] [ENSMUST00000032992]
A_52_P1116481	Eya3	1,5388021	up	7,170764E-4	0,025473962	Mus musculus adult male eyeball cDNA, RIKEN full-length enriched library, clone:7530421F17 product:unclassifiable, full insert sequence, [AK078716]
A_52_P650011	Elk4	1,5653338	up	0,015012764	0,0389767	Mus musculus ELK4, member of ETS oncogene family (Elk4), mRNA [NM_007923]
A_52_P24328	Emb	2,3273072	up	0,0076209507	0,032288138	Mus musculus ES cells cDNA, RIKEN full-length enriched library, clone:2410081C23 product:embigin, full insert sequence, [AK010733]
A_51_P373488	Enam	2,062022	up	0,008867522	0,03296364	Mus musculus enamelin (Enam), mRNA [NM_017468]
A_52_P117197	Epc1	1,7352434	up	0,009271886	0,03329032	Mus musculus enhancer of polycomb homolog 1 (Drosophila) (Epc1), transcript variant 2, mRNA [NM_027497]
A_51_P459647	Epn1	1,5364847	up	9,6438715E-4	0,026103854	Mus musculus epsin 1 (Epn1), transcript variant 1, mRNA [NM_010147]
A_52_P528963	Eps15l1	2,8341017	up	0,024235567	0,04801613	Mus musculus epidermal growth factor receptor pathway substrate 15-like 1 (Eps15l1), transcript variant 2, mRNA [NM_001122832]
A_52_P69707	Ergic1	1,6550776	up	0,006724176	0,030794945	Mus musculus endoplasmic reticulum-golgi intermediate compartment (ERGIC) 1 (Ergic1), mRNA [NM_026170]
A_52_P591791	Ergic2	2,0134792	up	9,812254E-4	0,026103854	ERGIC and golgi 2 [Source:MGI Symbol;Acc:MGI:1914706] [ENSMUST00000132413]
A_52_P366696	Erp27	1,7753186	up	2,3517237E-4	0,019775627	Mus musculus endoplasmic reticulum protein 27 (Erp27), mRNA [NM_026983]
A_52_P1036496	Exd2	1,5407789	up	0,01537977	0,039359923	Mus musculus 9 days embryo whole body cDNA, RIKEN full-length enriched library, clone:D030021M16 product:unclassifiable, full insert sequence, [AK083465]
A_52_P289785	Exoc2	1,5107222	up	0,0024120025	0,028090501	Mus musculus exocyst complex component 2 (Exoc2), mRNA [NM_025588]
A_52_P190873	Exog	1,5195124	up	0,025792252	0,04958989	Mus musculus endo/exonuclease (5'-3'), endonuclease G-like (Exog), transcript variant 2, mRNA [NM_172456]
A_51_P416689	Ext1	1,5375894	up	0,014645062	0,0384268	Mus musculus exostoses (multiple) 1 (Ext1), mRNA [NM_010162]
A_51_P309066	Fabp6	1,5089537	up	0,017346723	0,04149336	Mus musculus fatty acid binding protein 6, ileal (gastrotropin) (Fabp6), mRNA [NM_008375]
A_52_P377532	Fads6	1,9862363	up	0,012369636	0,036266524	Mus musculus fatty acid desaturase domain family, member 6 (Fads6), mRNA [NM_178035]
A_51_P255193	Faf2	1,5875885	up	0,01464863	0,0384268	Mus musculus Fas associated factor family member 2 (Faf2), mRNA [NM_178397]
A_51_P275697	Fam101b	1,7452716	up	0,01472494	0,03853617	Mus musculus family with sequence similarity 101, member B (Fam101b), mRNA [NM_029658]
A_51_P425824	Fam132a	1,8800293	up	0,0015142133	0,026758231	Mus musculus family with sequence similarity 132, member A (Fam132a), mRNA [NM_026125]
A_52_P178998	Fam168b	1,5585222	up	0,018676875	0,042846948	Mus musculus family with sequence similarity 168, member B (Fam168b), transcript variant 3, mRNA [NM_174997]
A_52_P103024	Fam179a	1,9992994	up	0,010343254	0,03458825	Mus musculus family with sequence similarity 179, member A (Fam179a), mRNA [NM_177087]
A_51_P176138	Fam195b	1,6752317	up	0,023608752	0,047455575	Mus musculus family with sequence similarity 195, member B (Fam195b), mRNA [NM_001033231]
A_52_P676198	Fam210b	1,6033394	up	0,01531775	0,03926236	Mus musculus family with sequence similarity 210, member B (Fam210b), mRNA [NM_025912]
A_52_P401321	Fam46d	1,8163081	up	0,004465372	0,029049125	Mus musculus family with sequence similarity 46, member D (Fam46d), transcript variant 1, mRNA [NM_001163104]
A_51_P281009	Fam49b	1,6278394	up	0,009254285	0,033270918	Mus musculus adult male testis cDNA, RIKEN full-length enriched library, clone:4931410M24 product:unclassifiable, full insert sequence, [AK029846]
A_51_P179492	Fam92a	1,5765768	up	0,006514525	0,030541807	Mus musculus family with sequence similarity 92, member A (Fam92a), mRNA [NM_026558]
A_52_P175735	Fastkd2	1,7745833	up	0,014013738	0,03791953	FAST kinase domains 2 [Source:MGI Symbol;Acc:MGI:1922869] [ENSMUST00000148758]
A_52_P268279	Fbxl17	1,7242528	up	0,011441392	0,0356485	Mus musculus F-box and leucine-rich repeat protein 17 (Fbxl17), mRNA [NM_015794]
A_52_P317820	Fbxo41	1,6695942	up	0,008396632	0,032573503	Mus musculus F-box protein 41 (Fbxo41), transcript variant 1, mRNA [NM_001001160]
A_52_P506316	Fbxo8	1,6495297	up	0,016700953	0,04097456	Mus musculus F-box protein 8 (Fbxo8), mRNA [NM_015791]
A_51_P172168	Fcrls	1,817723	up	0,022407267	0,04620533	Mus musculus Fc receptor-like S, scavenger receptor (Fcrls), mRNA [NM_030707]
A_52_P635338	Fes	1,6096318	up	0,0019238784	0,027020117	Mus musculus feline sarcoma oncogene (Fes), mRNA [NM_010194]
A_51_P408100	Fgfr4	1,6831119	up	0,0012590113	0,026103854	Mus musculus fibroblast growth factor receptor 4 (Fgfr4), mRNA [NM_008011]
A_51_P495379	Fhod1	1,7102042	up	0,007943905	0,032573503	Mus musculus formin homology 2 domain containing 1 (Fhod1), mRNA [NM_177699]
A_51_P365757	Fip1l1	2,0495	up	0,0020508582	0,027020117	FIP1 like 1 (S, cerevisiae) [Source:MGI Symbol;Acc:MGI:1914149] [ENSMUST00000113534]
A_51_P301998	Fmo2	1,5745972	up	0,0061659426	0,030434342	Mus musculus flavin containing monooxygenase 2 (Fmo2), mRNA [NM_018881]
A_52_P346113	Foxn2	1,5285814	up	0,0144620305	0,03829503	Mus musculus forkhead box N2 (Foxn2), mRNA [NM_180974]
A_52_P109378	Fpr2	1,9059852	up	0,006747852	0,030794945	Mus musculus formyl peptide receptor 2 (Fpr2), mRNA [NM_008039]
A_52_P433817	Gab3	1,7273475	up	0,0064855935	0,030541807	Mus musculus growth factor receptor bound protein 2-associated protein 3 (Gab3), mRNA [NM_181584]
A_51_P304757	Gabarapl1	1,6849055	up	0,0018995275	0,027020117	Mus musculus gamma-aminobutyric acid (GABA) A receptor-associated protein-like 1 (Gabarapl1), mRNA [NM_020590]
A_52_P298373	Gabrg3	1,9462441	up	0,01148507	0,0356485	Mus musculus adult male corpora quadrigemina cDNA, RIKEN full-length enriched library, clone:B230362M20 product:gamma-aminobutyric acid (GABA-A) receptor, subunit gamma 3, full insert sequence, [AK046263]
A_51_P348062	Gabrr2	1,528349	up	0,009629231	0,033905476	Mus musculus gamma-aminobutyric acid (GABA) C receptor, subunit rho 2 (Gabrr2), mRNA [NM_008076]
A_51_P176185	Gak	1,8112292	up	9,312655E-4	0,026103854	Mus musculus cyclin G associated kinase (Gak), transcript variant 1, mRNA [NM_153569]
A_51_P343569	Galnt10	2,0596662	up	0,014327401	0,03824885	Mus musculus UDP-N-acetyl-alpha-D-galactosamine:polypeptide N-acetylgalactosaminyltransferase 10, mRNA (cDNA clone MGC:27969 IMAGE:3595220), complete cds, [BC016585]
A_51_P468073	Ggt1	1,6008556	up	0,013080209	0,03680982	Mus musculus gamma-glutamyltransferase 1 (Ggt1), mRNA [NM_008116]
A_51_P130995	Gypa	2,0485833	up	0,0099405795	0,03442741	Mus musculus glycophorin A (Gypa), mRNA [NM_010369]
A_51_P218937	Gjb6	1,5991676	up	0,008231807	0,032573503	Mus musculus gap junction protein, beta 6 (Gjb6), transcript variant 2, mRNA [NM_001010937]
A_52_P189005	Gk5	1,5272974	up	0,02381625	0,047605965	Mus musculus glycerol kinase 5 (putative) (Gk5), mRNA [NM_177352]
A_52_P131509	Gkap1	1,5686555	up	0,016086143	0,0402535	Mus musculus G kinase anchoring protein 1 (Gkap1), mRNA [NM_019832]
A_52_P514107	Glrx2	1,7288942	up	0,002257263	0,027547823	Mus musculus glutaredoxin 2 (thioltransferase) (Glrx2), transcript variant 1, mRNA [NM_001038592]
A_52_P770679	Gm12108	2,009533	up	0,0010947521	0,026103854	PREDICTED: Mus musculus predicted gene 12108 (Gm12108), transcript variant X1, ncRNA [XR_105427]
A_52_P205508	Gm13152	1,565316	up	0,0019648233	0,027020117	Mus musculus predicted gene 13152 (Gm13152), mRNA [NM_001039209]
A_52_P347803	Gm14440	1,5491656	up	0,015059601	0,038987715	Mus musculus predicted gene 14440 (Gm14440), mRNA [NM_001199308]
A_51_P376711	Gm15498	1,864599	up	0,013947921	0,03788171	Mus musculus predicted gene, OTTMUSG00000022819, mRNA (cDNA clone MGC:41618 IMAGE:1265093), complete cds, [BC028660]
A_51_P247385	Gm15506	1,7429734	up	0,007103399	0,031779297	PREDICTED: Mus musculus predicted gene 15506 (Gm15506), transcript variant X4, misc_RNA [XR_378354]
A_52_P445691	Gm16702	1,5330582	up	0,02613923	0,04971661	Mus musculus predicted gene, 16702 (Gm16702), long non-coding RNA [NR_045795]
A_51_P233145	Gm20747	1,6276193	up	5,418535E-4	0,024211284	Mus musculus predicted gene, 20747 (Gm20747), mRNA [NM_001025241]
A_52_P1051731	Gm4211	1,6000241	up	0,008432337	0,032573503	Mus musculus adult male diencephalon cDNA, RIKEN full-length enriched library, clone:9330111N05 product:unclassifiable, full insert sequence, [AK033894]
A_52_P975691	Gm4371	1,6882406	up	0,0022441666	0,027502734	Mus musculus predicted gene 4371 (Gm4371), non-coding RNA [NR_028311]
A_51_P417351	Gm4736	1,722676	up	0,0029540348	0,028102277	Mus musculus predicted gene 4736 (Gm4736), mRNA [NM_053251]
A_52_P458249	Gm4763	1,668538	up	2,8331942E-4	0,02137193	Mus musculus predicted gene 4763 (Gm4763), mRNA [NM_177593]
A_52_P972039	Gm6260	1,9753762	up	0,01562997	0,03958683	Mus musculus predicted gene 6260 (Gm6260), long non-coding RNA [NR_040405]
A_52_P59778	Gm9725	1,6084859	up	0,014445785	0,03829189	Mus musculus 10 days neonate skin cDNA, RIKEN full-length enriched library, clone:4732419E09 product:hypothetical protein, full insert sequence, [AK028622]
A_51_P415688	Gng12	1,6286051	up	0,0062364833	0,030444222	Mus musculus guanine nucleotide binding protein (G protein), gamma 12 (Gng12), transcript variant 2, mRNA [NM_025278]
A_51_P427736	Gopc	2,022717	up	0,009189057	0,033236228	Mus musculus golgi associated PDZ and coiled-coil motif containing (Gopc), transcript variant 2, mRNA [NM_053187]
A_52_P582150	Gosr2	2,3385134	up	0,0016625569	0,027020117	Mus musculus golgi SNAP receptor complex member 2 (Gosr2), mRNA [NM_019650]
A_51_P370700	Got1	1,665796	up	0,0035390116	0,028895117	Mus musculus glutamate oxaloacetate transaminase 1, soluble (Got1), mRNA [NM_010324]
A_52_P384069	Gpcpd1	1,7788624	up	0,0012420664	0,026103854	Mus musculus glycerophosphocholine phosphodiesterase GDE1 homolog (S, cerevisiae) (Gpcpd1), transcript variant 4, mRNA [NM_001042672]
A_51_P293853	Gpd1	1,7787071	up	0,0056745303	0,02986538	Mus musculus glycerol-3-phosphate dehydrogenase 1 (soluble) (Gpd1), mRNA [NM_010271]
A_52_P414645	Gpr126	5,536623	up	0,011625599	0,03572801	Mus musculus G protein-coupled receptor 126 (Gpr126), mRNA [NM_001002268]
A_51_P473498	Gpr171	1,5214803	up	0,0046276217	0,029224925	Mus musculus G protein-coupled receptor 171 (Gpr171), mRNA [NM_173398]
A_52_P684378	Gpx1	1,9036674	up	0,01675803	0,04097456	Mus musculus glutathione peroxidase 1 (Gpx1), mRNA [NM_008160]
A_52_P179309	Gria3	1,9158912	up	0,024954561	0,048714343	Mus musculus glutamate receptor, ionotropic, AMPA3 (alpha 3) (Gria3), transcript variant 1, mRNA [NM_016886]
A_51_P258348	Grik3	1,7913935	up	0,0065473956	0,030548837	Mus musculus glutamate receptor, ionotropic, kainate 3 (Grik3), mRNA [NM_001081097]
A_52_P29037	Gsap	1,6074772	up	0,010502351	0,03477847	Mus musculus pigeon homolog (Drosophila), mRNA (cDNA clone IMAGE:4506923), partial cds, [BC022737]
A_52_P94941	Gsdma	2,169579	up	0,02577923	0,04958989	Mus musculus gasdermin A (Gsdma), mRNA [NM_021347]
A_51_P249193	Gsg1l	2,1666515	up	0,008555296	0,032573503	Mus musculus GSG1-like (Gsg1l), mRNA [NM_001101488]
A_52_P246831	Haus2	1,5237027	up	0,002889571	0,028102277	Mus musculus HAUS augmin-like complex, subunit 2 (Haus2), transcript variant 1, mRNA [NM_025475]
A_52_P572818	Hax1	2,481242	up	0,018913995	0,043225106	Mus musculus HS-1-associating protein HAX-1L (mHAX-1s) pseudogene mRNA, complete sequence, [AF023483]
A_52_P614629	Hbs1l	1,6457344	up	0,007009816	0,031636752	Mus musculus Hbs1-like (S, cerevisiae) (Hbs1l), transcript variant 3, mRNA [NM_001145209]
A_52_P339791	Hdgf	1,8873726	up	0,008911463	0,033031333	Mus musculus hepatoma-derived growth factor (Hdgf), mRNA [NM_008231]
A_51_P293307	Hepacam	1,576524	up	0,013338969	0,037158556	Mus musculus hepatocyte cell adhesion molecule (Hepacam), mRNA [NM_175189]
A_52_P357593	Herc1	2,0437934	up	0,00441232	0,028986968	hect (homologous to the E6-AP (UBE3A) carboxyl terminus) domain and RCC1 (CHC1)-like domain (RLD) 1 [Source:MGI Symbol;Acc:MGI:2384589] [ENSMUST00000144280]
A_52_P228389	Hmg20a	1,8421164	up	6,121389E-4	0,024445264	Mus musculus adult male hypothalamus cDNA, RIKEN full-length enriched library, clone:A230109N15 product:high mobility group 20A, full insert sequence, [AK039222]
A_51_P198473	Hnf4a	6,3999662	up	0,0024283992	0,028090501	Mus musculus hepatic nuclear factor 4, alpha (Hnf4a), mRNA [NM_008261]
A_52_P15300	Hoxb2	1,9498584	up	0,010908667	0,03507195	Mus musculus homeobox B2 (Hoxb2), mRNA [NM_134032]
A_51_P288341	Hpd	2,0816724	up	0,0036792373	0,028895117	Mus musculus 4-hydroxyphenylpyruvic acid dioxygenase (Hpd), mRNA [NM_008277]
A_52_P618774	Hs1bp3	2,4003012	up	0,005248512	0,029258514	Mus musculus HCLS1 binding protein 3 (Hs1bp3), mRNA [NM_021429]
A_51_P275207	Hsd17b3	1,782685	up	0,019417793	0,0436262	Mus musculus hydroxysteroid (17-beta) dehydrogenase 3 (Hsd17b3), mRNA [NM_008291]
A_52_P53740	Ica1l	1,7839824	up	0,0025276649	0,028102277	Mus musculus islet cell autoantigen 1-like (Ica1l), mRNA [NM_027407]
A_51_P144180	Ifnb1	2,2287097	up	0,02049516	0,044621743	Mus musculus interferon beta 1, fibroblast (Ifnb1), mRNA [NM_010510]
A_51_P251433	Ift46	2,0008383	up	0,0013076296	0,026103854	Mus musculus intraflagellar transport 46 (Ift46), mRNA [NM_023831]
A_52_P510088	Igbp1	1,9687974	up	0,0058266353	0,02986538	immunoglobulin (CD79A) binding protein 1 [Source:MGI Symbol;Acc:MGI:1346500] [ENSMUST00000144881]
A_51_P497113	Igf2bp1	2,0841424	up	0,0020394227	0,027020117	Mus musculus insulin-like growth factor 2 mRNA binding protein 1 (Igf2bp1), mRNA [NM_009951]
A_52_P271232	Igf2bp3	1,5064116	up	0,002919646	0,028102277	Mus musculus insulin-like growth factor 2 mRNA binding protein 3 (Igf2bp3), mRNA [NM_023670]
A_52_P578581	Igsf11	1,7554443	up	0,0033993826	0,028782878	Mus musculus immunoglobulin superfamily, member 11 (Igsf11), mRNA [NM_170599]
A_51_P423404	Ikbkg	1,9493369	up	0,02212103	0,046003558	Mus musculus inhibitor of kappaB kinase gamma (Ikbkg), transcript variant 2, mRNA [NM_178590]
A_51_P362877	Il21r	1,5942835	up	0,01282566	0,036708437	Mus musculus interleukin 21 receptor (Il21r), mRNA [NM_021887]
A_52_P184362	Il22ra1	1,5510346	up	0,021432173	0,04558307	Mus musculus interleukin 22 receptor, alpha 1 (Il22ra1), mRNA [NM_178257]
A_52_P660552	Il7	1,5789994	up	0,01925067	0,043523256	Mus musculus 3 days neonate thymus cDNA, RIKEN full-length enriched library, clone:A630007F02 product:interleukin 7, full insert sequence, [AK041403]
A_52_P667567	Inadl	1,5315247	up	0,0023193832	0,028090501	Mus musculus InaD-like (Drosophila) (Inadl), transcript variant 2, mRNA [NM_001005784]
A_52_P247788	Ino80c	1,9566457	up	0,026455333	0,04993253	Mus musculus INO80 complex subunit C (Ino80c), mRNA [NM_172625]
A_51_P333949	Ints7	1,6921556	up	0,002917879	0,028102277	Mus musculus integrator complex subunit 7 (Ints7), mRNA [NM_178632]
A_51_P411154	Ipw	2,3906975	up	0,004351041	0,028895117	Mus musculus adult male corpora quadrigemina cDNA, RIKEN full-length enriched library, clone:B230105C16 product:Mus musculus Ipw gene, exon B, full insert sequence, [AK045353]
A_51_P269663	Itpr1	1,543934	up	0,0057924427	0,02986538	Mus musculus inositol 1,4,5-trisphosphate receptor 1 (Itpr1), mRNA [NM_010585]
A_51_P256842	Yif1b	1,8611248	up	1,6579499E-4	0,019775627	Mus musculus Yip1 interacting factor homolog B (S, cerevisiae) (Yif1b), transcript variant 1, mRNA [NM_029887]
A_52_P475700	Jrkl	1,7568327	up	0,0073116245	0,032149643	Mus musculus Jrk-like (Jrkl), mRNA [NM_001033181]
A_51_P493857	Katna1	1,516351	up	0,0084451595	0,032573503	Mus musculus katanin p60 (ATPase-containing) subunit A1 (Katna1), mRNA [NM_011835]
A_52_P365528	Katnal1	1,5841745	up	0,020794196	0,044943772	Mus musculus katanin p60 subunit A-like 1 (Katnal1), mRNA [NM_153572]
A_51_P189151	Kbtbd2	1,9024146	up	3,1622936E-4	0,021689383	Mus musculus 18 days pregnant adult female placenta and extra embryonic tissue cDNA, RIKEN full-length enriched library, clone:3830432E14 product:hypothetical BTB/POZ domain containing protein, full insert sequence, [AK028396]
A_52_P225898	Kcnj8	1,6756932	up	0,011309783	0,035471592	Mus musculus potassium inwardly-rectifying channel, subfamily J, member 8 (Kcnj8), mRNA [NM_008428]
A_52_P304136	Kcns2	1,6371711	up	0,026175201	0,04971661	Mus musculus K+ voltage-gated channel, subfamily S, 2 (Kcns2), transcript variant 1, mRNA [NM_181317]
A_52_P78699	Kcnt1	2,3781626	up	0,0046336856	0,029224925	Mus musculus potassium channel, subfamily T, member 1 (Kcnt1), transcript variant 1, mRNA [NM_175462]
A_52_P325330	Khdrbs2	1,7235554	up	0,011571074	0,03572801	Mus musculus 12 days embryo eyeball cDNA, RIKEN full-length enriched library, clone:D230021F18 product:SLM-1 homolog [Mus musculus], full insert sequence, [AK051938]
A_52_P614303	Kif21b	1,5422944	up	0,016426116	0,04065371	Mus musculus kinesin family member 21B (Kif21b), mRNA [NM_001039472]
A_51_P473907	Kif3a	1,598265	up	0,025122961	0,048894405	Mus musculus kinesin family member 3A (Kif3a), transcript variant 1, mRNA [NM_008443]
A_51_P347547	Klf10	1,631178	up	0,0075368937	0,032288138	Mus musculus Kruppel-like factor 10 (Klf10), transcript variant 1, mRNA [NM_013692]
A_52_P206861	Klf8	2,014999	up	0,012750274	0,036670767	Mus musculus Kruppel-like factor 8 (Klf8), mRNA [NM_173780]
A_51_P239699	Kmt2e	1,8589624	up	0,020431478	0,044537146	Mus musculus 12 days embryo eyeball cDNA, RIKEN full-length enriched library, clone:D230038D11 product:myeloid/lymphoid or mixed-lineage leukemia 5, full insert sequence, [AK021284]
A_51_P441898	Krt25	1,5207732	up	0,017372193	0,0415266	Mus musculus keratin 25 (Krt25), mRNA [NM_133730]
A_51_P204966	Krtap13	1,970391	up	0,0027508526	0,028102277	Mus musculus keratin associated protein 13 (Krtap13), mRNA [NM_010671]
A_51_P223656	Lamb3	1,5463411	up	0,018987687	0,043243423	Mus musculus laminin, beta 3 (Lamb3), transcript variant 1, mRNA [NM_008484]
A_52_P270899	Lancl1	1,5608461	up	0,024415199	0,048252005	Mus musculus LanC (bacterial lantibiotic synthetase component C)-like 1 (Lancl1), transcript variant 2, mRNA [NM_021295]
A_51_P470589	Lars	2,111109	up	0,0013459345	0,026103854	Mus musculus leucyl-tRNA synthetase (Lars), mRNA [NM_134137]
A_51_P226831	Lce1l	1,762155	up	0,015623626	0,03958683	Mus musculus late cornified envelope 1L (Lce1l), mRNA [NM_028628]
A_52_P293482	Lgals12	1,6458852	up	0,0065095806	0,030541807	Mus musculus lectin, galactose binding, soluble 12 (Lgals12), mRNA [NM_019516]
A_52_P698715	Lhx1os	2,1187105	up	5,6681933E-4	0,024211284	Mus musculus LIM homeobox 1, opposite strand (Lhx1os), long non-coding RNA [NR_038057]
A_52_P508827	Lhx8	1,9284117	up	0,0076549565	0,032288138	Mus musculus LIM homeobox protein 8 (Lhx8), mRNA [NM_010713]
A_52_P618173	Limch1	1,8429925	up	0,005137682	0,029224925	Mus musculus LIM and calponin homology domains 1 (Limch1), transcript variant 1, mRNA [NM_001001980]
A_51_P404246	Ly6g6d	1,586257	up	0,014399429	0,03829189	Mus musculus lymphocyte antigen 6 complex, locus G6D (Ly6g6d), mRNA [NM_033478]
A_51_P407351	Ly75	1,8171865	up	0,0020392055	0,027020117	Mus musculus receptor DEC205 mRNA, complete cds, [U19271]
A_51_P313566	Lmna	1,657785	up	0,017897561	0,04202647	Mus musculus lamin A (Lmna), transcript variant 2, mRNA [NM_019390]
A_52_P445474	Lmtk2	1,5071918	up	0,006359944	0,030541807	Mus musculus lemur tyrosine kinase 2 (Lmtk2), mRNA [NM_001081109]
A_52_P434073	Lnx1	1,5071626	up	0,0062142657	0,030434342	Mus musculus ligand of numb-protein X 1, mRNA (cDNA clone IMAGE:4511688), complete cds, [BC040367]
A_51_P418560	Lnx2	1,5151579	up	0,0046493076	0,029224925	Mus musculus ligand of numb-protein X 2 (Lnx2), mRNA [NM_080795]
A_51_P221239	LOC101055802	2,026516	up	0,016465448	0,040659346	predicted gene 9754 [Source:MGI Symbol;Acc:MGI:3704256] [ENSMUST00000031305]
A_52_P820019	LOC102632645	1,605237	up	0,00478367	0,029224925	PREDICTED: Mus musculus uncharacterized LOC102632645 (LOC102632645), ncRNA [XR_389603]
A_52_P875930	LOC102635202	1,7319728	up	0,017540911	0,04164248	PREDICTED: Mus musculus uncharacterized LOC102635202 (LOC102635202), ncRNA [XR_390554]
A_51_P447851	LOC102638947	1,7450639	up	0,009992231	0,034473196	PREDICTED: Mus musculus uncharacterized LOC102638947 (LOC102638947), ncRNA [XR_395325]
A_52_P369954	LOC102640544	2,0958934	up	0,016927637	0,041152406	PREDICTED: Mus musculus uncharacterized LOC102640544 (LOC102640544), ncRNA [XR_377850]
A_52_P489838	LOC102641274	1,5155593	up	0,007993599	0,032573503	PREDICTED: Mus musculus disks large homolog 5-like (LOC102641274), mRNA [XM_006543158]
A_52_P449694	LOC102642744	1,6488851	up	0,008044099	0,032573503	PREDICTED: Mus musculus zinc finger protein 709-like (LOC102642744), mRNA [XM_006544641]
A_51_P304239	Loxl1	1,7026023	up	0,011749293	0,035878092	Mus musculus lysyl oxidase-like 1 (Loxl1), mRNA [NM_010729]
A_52_P435381	Lrig2	1,6430452	up	0,0058532	0,02986538	Mus musculus 0 day neonate thymus cDNA, RIKEN full-length enriched library, clone:A430063E22 product:KIAA0806 PROTEIN homolog [Homo sapiens], full insert sequence, [AK040112]
A_51_P145020	Lrit1	1,6543353	up	0,0067417896	0,030794945	Mus musculus leucine-rich repeat, immunoglobulin-like and transmembrane domains 1 (Lrit1), mRNA [NM_146245]
A_52_P583973	Lrpap1	2,0797653	up	0,02607679	0,04971494	Mus musculus low density lipoprotein receptor-related protein associated protein 1 (Lrpap1), mRNA [NM_013587]
A_51_P194306	Lrrc1	1,7396783	up	0,008579615	0,032573503	Mus musculus leucine rich repeat containing 1 (Lrrc1), transcript variant 2, mRNA [NM_172528]
A_51_P485472	Lrrc71	1,6009402	up	0,021009173	0,045219455	Mus musculus leucine rich repeat containing 71 (Lrrc71), mRNA [NM_028971]
A_52_P460836	Lrrn4	1,8102031	up	0,02605305	0,04969609	Mus musculus leucine rich repeat neuronal 4 (Lrrn4), mRNA [NM_177303]
A_51_P302358	Ltb	1,7471684	up	0,02232334	0,046119265	Mus musculus lymphotoxin B (Ltb), mRNA [NM_008518]
A_51_P327206	Mab21l2	1,6705031	up	0,00479386	0,029224925	Mus musculus mab-21-like 2 (C, elegans) (Mab21l2), mRNA [NM_011839]
A_51_P220615	Macf1	1,6369158	up	0,0018778217	0,027020117	Mus musculus microtubule-actin crosslinking factor 1 (Macf1), transcript variant 1, mRNA [NM_001199136]
A_51_P411645	Maea	1,891982	up	6,7135086E-4	0,02483306	Mus musculus macrophage erythroblast attacher (Maea), mRNA [NM_021500]
A_51_P373696	Maml2	1,8777382	up	0,02132897	0,04548954	Mus musculus mastermind like 2 (Drosophila) (Maml2), transcript variant 1, mRNA [NM_001013813]
A_51_P324923	Man2a1	1,7828901	up	0,0039818217	0,028895117	Mus musculus mannosidase 2, alpha 1 (Man2a1), mRNA [NM_008549]
A_52_P681659	Map9	1,6952546	up	0,013022366	0,03680982	Mus musculus microtubule-associated protein 9 (Map9), mRNA [NM_001081230]
A_52_P559044	Mapk8	2,2420037	up	0,015741605	0,039775267	Mus musculus 10 days lactation, adult female mammary gland cDNA, RIKEN full-length enriched library, clone:D730034N23 product:mitogen activated protein kinase 8, full insert sequence, [AK085745]
A_52_P97133	Mapk8ip3	1,5397966	up	0,014036193	0,037923086	mitogen-activated protein kinase 8 interacting protein 3 [Source:MGI Symbol;Acc:MGI:1353598] [ENSMUST00000126280]
A_51_P176932	Mark3	1,5157951	up	0,0058159726	0,02986538	Mus musculus MAP/microtubule affinity-regulating kinase 3 (Mark3), transcript variant 1, mRNA [NM_021516]
A_52_P996341	Mastl	1,6945599	up	0,006168394	0,030434342	Mus musculus microtubule associated serine/threonine kinase-like (Mastl), mRNA [NM_025979]
A_51_P510758	Mat2b	1,6724323	up	0,008502898	0,032573503	Mus musculus methionine adenosyltransferase II, beta (Mat2b), transcript variant 1, mRNA [NM_134017]
A_51_P498042	Mbd3l2	1,6935521	up	6,3431857E-4	0,024445264	Mus musculus methyl-CpG binding domain protein 3-like 2 (Mbd3l2), mRNA [NM_144934]
A_51_P169476	Mcpt1	1,9420092	up	0,0021938293	0,027502734	Mus musculus mast cell protease 1 (Mcpt1), mRNA [NM_008570]
A_52_P512110	Mcu	1,5431483	up	0,0048892475	0,029224925	Mus musculus mitochondrial calcium uniporter (Mcu), mRNA [NM_001033259]
A_51_P396163	Mdm1	1,8651825	up	0,019864744	0,04399306	Mouse nuclear protein (mdm-1a) mRNA, complete cds, [M20824]
A_51_P510640	Meiob	1,6678808	up	0,0026564717	0,028102277	Mus musculus meiosis specific with OB domains (Meiob), mRNA [NM_029197]
A_51_P336850	Mgst3	1,5250201	up	0,0245944	0,048379775	microsomal glutathione S-transferase 3 [Source:MGI Symbol;Acc:MGI:1913697] [ENSMUST00000028005]
A_51_P356760	Mical1	1,7260835	up	0,01140341	0,035640623	Mus musculus microtubule associated monooxygenase, calponin and LIM domain containing 1 (Mical1), transcript variant 1, mRNA [NM_138315]
A_52_P341991	Mier1	2,283863	up	0,002424698	0,028090501	Mus musculus mesoderm induction early response 1 homolog (Xenopus laevis (Mier1), transcript variant 1, mRNA [NM_027696]
A_52_P631139	Myh10	2,3514435	up	0,0024307654	0,028090501	Mus musculus 10 days neonate cerebellum cDNA, RIKEN full-length enriched library, clone:B930051D08 product:NONMUSCLE MYOSIN II HEAVY CHAIN-B (FRAGMENT) homolog [Homo sapiens], full insert sequence, [AK047340]
A_51_P270364	Mmaa	1,8547653	up	0,0060090227	0,030041376	Mus musculus methylmalonic aciduria (cobalamin deficiency) type A (Mmaa), mRNA [NM_133823]
A_51_P195775	Mmp16	1,6478543	up	0,010516901	0,03477847	Mus musculus matrix metallopeptidase 16 (Mmp16), mRNA [NM_019724]
A_51_P168524	Mob1a	1,5367725	up	0,013724276	0,03768442	MOB kinase activator 1A [Source:MGI Symbol;Acc:MGI:2442631] [ENSMUST00000101245]
A_52_P643865	Mob1b	1,5496463	up	0,0025026975	0,028102277	Mus musculus MOB kinase activator 1B (Mob1b), mRNA [NM_026735]
A_51_P461675	Mocs2	1,5820564	up	0,003305645	0,028516492	molybdenum cofactor synthesis 2 [Source:MGI Symbol;Acc:MGI:1336894] [ENSMUST00000165022]
A_51_P434240	Mrpl11	1,673275	up	0,010340073	0,03458825	Mus musculus mitochondrial ribosomal protein L11 (Mrpl11), mRNA [NM_025553]
A_52_P480373	Mrpl3	1,7935137	up	0,021995574	0,046003558	Mus musculus mitochondrial ribosomal protein L3 (Mrpl3), mRNA [NM_053159]
A_51_P338377	Mrpl41	1,574086	up	0,025230972	0,049022675	Mus musculus mitochondrial ribosomal protein L41 (Mrpl41), mRNA [NM_001031808]
A_52_P315111	Mrpl52	1,605249	up	0,0036301475	0,028895117	Mus musculus mitochondrial ribosomal protein L52 (Mrpl52), mRNA [NM_026851]
A_52_P582394	Mrps11	1,5926564	up	0,007222203	0,03203123	Mus musculus mitochondrial ribosomal protein S11 (Mrps11), mRNA [NM_026498]
A_52_P615312	Mrps27	1,7276688	up	0,016384777	0,040627543	Mus musculus mitochondrial ribosomal protein S27 (Mrps27), mRNA [NM_173757]
A_51_P359374	Mrps6	1,9791458	up	0,020356039	0,044480797	Mus musculus mitochondrial ribosomal protein S6 (Mrps6), mRNA [NM_080456]
A_52_P306949	Ms4a4b	1,9391674	up	0,003838033	0,028895117	Mus musculus membrane-spanning 4-domains, subfamily A, member 4B (Ms4a4b), mRNA [NM_021718]
A_52_P54561	Msh3	1,72703	up	0,0014212142	0,026545448	Mus musculus mutS homolog 3 (E, coli) (Msh3), mRNA [NM_010829]
A_51_P332481	Msl3	1,9588431	up	0,0064295344	0,030541807	Mus musculus male-specific lethal 3 homolog (Drosophila) (Msl3), mRNA [NM_010832]
A_51_P142621	Msrb3	1,6241328	up	0,005104775	0,029224925	Mus musculus methionine sulfoxide reductase B3 (Msrb3), mRNA [NM_177092]
A_52_P214102	Mthfr	1,585447	up	0,019199507	0,04345535	Mus musculus methylenetetrahydrofolate reductase short isoform (Mthfr) mRNA, partial cds; alternatively spliced, [AF404274]
A_51_P425798	Mtus2	2,0812056	up	0,008623863	0,032573503	Mus musculus microtubule associated tumor suppressor candidate 2 (Mtus2), mRNA [NM_029920]
A_51_P208931	N4bp3	1,707503	up	4,942544E-4	0,02364513	Mus musculus NEDD4 binding protein 3 (N4bp3), mRNA [NM_145974]
A_51_P297878	Naa35	1,5479003	up	0,010710327	0,034998775	N(alpha)-acetyltransferase 35, NatC auxiliary subunit [Source:MGI Symbol;Acc:MGI:1925939] [ENSMUST00000163395]
A_52_P208665	Naa50	1,8215963	up	0,022331364	0,046119265	Mus musculus N(alpha)-acetyltransferase 50, NatE catalytic subunit (Naa50), mRNA [NM_028108]
A_52_P681557	Naaladl2	1,8129199	up	0,011927754	0,035918426	PREDICTED: Mus musculus N-acetylated alpha-linked acidic dipeptidase-like 2 (Naaladl2), transcript variant X1, mRNA [XM_006543734]
A_51_P294883	Nabp2	1,6737491	up	0,0013422857	0,026103854	Mus musculus nucleic acid binding protein 2 (Nabp2), mRNA [NM_027257]
A_51_P206518	Nagk	1,6821997	up	0,017188929	0,041411415	Mus musculus N-acetylglucosamine kinase (Nagk), transcript variant 1, mRNA [NM_019542]
A_51_P243036	Nalcn	1,6137164	up	0,010264277	0,03458825	Mus musculus adult male aorta and vein cDNA, RIKEN full-length enriched library, clone:A530023G15 product:hypothetical Cation channels (non-ligand gated) containing protein, full insert sequence, [AK040761]
A_51_P380309	Ncam1	1,5547807	up	0,023961144	0,047736026	Mus musculus neural cell adhesion molecule 1 (Ncam1), transcript variant 3, mRNA [NM_001113204]
A_52_P488305	Ndel1	1,6518314	up	0,012859774	0,036708437	Mus musculus nuclear distribution gene E-like homolog 1 (A, nidulans) (Ndel1), mRNA [NM_023668]
A_51_P304879	Ndfip1	1,6733781	up	0,025239758	0,049022675	PREDICTED: Mus musculus Nedd4 family interacting protein 1 (Ndfip1), transcript variant X1, mRNA [XM_006526149]
A_51_P346722	Ndrg3	1,5321565	up	0,022902131	0,04684883	Mus musculus N-myc downstream regulated gene 3 (Ndrg3), transcript variant 2, mRNA [NM_013865]
A_51_P109742	Neil1	1,6815349	up	0,0041458546	0,028895117	Mus musculus nei endonuclease VIII-like 1 (E, coli) (Neil1), mRNA [NM_028347]
A_52_P251366	Neil3	1,7106626	up	0,005870278	0,02986538	Mus musculus nei like 3 (E, coli) (Neil3), mRNA [NM_146208]
A_51_P195843	Nfatc2	1,6092886	up	0,008549814	0,032573503	Mus musculus nuclear factor of activated T cells, cytoplasmic, calcineurin dependent 2 (Nfatc2), transcript variant 1, mRNA [NM_010899]
A_52_P342159	Nfatc4	1,5381594	up	0,008793016	0,0328297	Mus musculus nuclear factor of activated T cells, cytoplasmic, calcineurin dependent 4 (Nfatc4), transcript variant 1, mRNA [NM_023699]
A_52_P674209	Nfx1	1,8228377	up	0,014298961	0,038230136	Mus musculus nuclear transcription factor, X-box binding 1 (Nfx1), transcript variant 1, mRNA [NM_023739]
A_51_P186421	Nhsl1	1,8378422	up	0,0036103812	0,028895117	NHS-like 1 [Source:MGI Symbol;Acc:MGI:106390] [ENSMUST00000161510]
A_52_P1100240	Nim1k	1,8914285	up	0,004149253	0,028895117	serine/threonine-protein kinase NIM1 [Source:MGI Symbol;Acc:MGI:2442399] [ENSMUST00000178973]
A_52_P442722	Nol8	1,6459063	up	0,025553053	0,049345724	Mus musculus nucleolar protein 8 (Nol8), transcript variant 1, mRNA [NM_001271397]
A_51_P258078	Nop2	1,5472136	up	8,5538265E-4	0,026103854	Mus musculus NOP2 nucleolar protein (Nop2), mRNA [NM_138747]
A_52_P491616	Nos1ap	1,5763017	up	0,019775277	0,0439614	nitric oxide synthase 1 (neuronal) adaptor protein [Source:MGI Symbol;Acc:MGI:1917979] [ENSMUST00000159665]
A_52_P61811	Nosip	2,2058768	up	0,02082083	0,044943772	Mus musculus nitric oxide synthase interacting protein (Nosip), transcript variant 1, mRNA [NM_025533]
A_51_P432937	Npas3	1,8077334	up	0,008455147	0,032573503	Mus musculus neuronal PAS domain protein 3 (Npas3), mRNA [NM_013780]
A_51_P463784	Npat	1,5906469	up	1,83497E-4	0,019775627	Mus musculus nuclear protein in the AT region (Npat), mRNA [NM_001081152]
A_52_P59457	Nprl2	1,5840831	up	0,011162534	0,03533594	Mus musculus nitrogen permease regulator-like 2 (Nprl2), mRNA [NM_018879]
A_52_P264543	Nr3c2	1,7931043	up	0,005506377	0,029807754	Mus musculus nuclear receptor subfamily 3, group C, member 2 (Nr3c2), mRNA [NM_001083906]
A_51_P485203	Nrbp1	1,6077077	up	0,017296296	0,041437354	Mus musculus nuclear receptor binding protein 1 (Nrbp1), mRNA [NM_147201]
A_51_P180413	Nrcam	2,5449488	up	0,024976043	0,048729766	Mus musculus neuron-glia-CAM-related cell adhesion molecule (Nrcam), transcript variant 1, mRNA [NM_176930]
A_51_P284976	Nt5c	1,734449	up	0,021144554	0,0453175	Mus musculus 5',3'-nucleotidase, cytosolic (Nt5c), mRNA [NM_015807]
A_52_P102207	Ntm	1,936025	up	0,013603669	0,0375579	PREDICTED: Mus musculus neurotrimin (Ntm), transcript variant X3, mRNA [XM_006510207]
A_51_P325071	Numb	1,5729632	up	0,005628584	0,02986538	Mus musculus numb gene homolog (Drosophila) (Numb), transcript variant 2, mRNA [NM_010949]
A_52_P349844	Obscn	2,392753	up	0,010943685	0,035107035	Mus musculus obscurin, cytoskeletal calmodulin and titin-interacting RhoGEF (Obscn), transcript variant 1, mRNA [NM_001171512]
A_51_P280519	Ogfod3	1,5644884	up	0,006533764	0,030541807	Mus musculus 2-oxoglutarate and iron-dependent oxygenase domain containing 3 (Ogfod3), mRNA [NM_025402]
A_51_P330519	Olfr1061	2,4000409	up	0,015354271	0,039322715	Mus musculus olfactory receptor 1061 (Olfr1061), mRNA [NM_207134]
A_52_P114585	Olfr1112	1,5097451	up	0,0066593057	0,030711554	Mus musculus olfactory receptor 1112 (Olfr1112), mRNA [NM_146661]
A_51_P360658	Olfr120	1,5032469	up	0,022260034	0,046099674	Mus musculus olfactory receptor 120 (Olfr120), mRNA [NM_146631]
A_51_P124209	Olfr1238	1,8359497	up	0,017575651	0,04164248	Mus musculus olfactory receptor 1238 (Olfr1238), mRNA [NM_146790]
A_51_P449090	Olfr137	2,0973513	up	0,011933573	0,035918426	Mus musculus olfactory receptor 137 (Olfr137), mRNA [NM_146488]
A_51_P179056	Olfr1424	1,6196898	up	0,014945881	0,03888747	Mus musculus olfactory receptor 1424 (Olfr1424), mRNA [NM_146681]
A_51_P445467	Olfr1472	1,5656967	up	0,015848486	0,039960906	Mus musculus olfactory receptor 1472 (Olfr1472), mRNA [NM_146690]
A_52_P645465	Olfr1474	1,6961132	up	0,019470572	0,043642316	Mus musculus olfactory receptor 1474 (Olfr1474), mRNA [NM_001011842]
A_51_P303276	Olfr160	2,5019794	up	0,019831961	0,04398398	Mus musculus olfactory receptor 160 (Olfr160), mRNA [NM_030553]
A_51_P396309	Olfr26	1,7221159	up	0,0040844087	0,028895117	Mus musculus olfactory receptor 26 (Olfr26), mRNA [NM_146783]
A_51_P289720	Olfr273	2,083529	up	0,0018959641	0,027020117	Mus musculus olfactory receptor 273 (Olfr273), mRNA [NM_146824]
A_52_P465946	Olfr275	1,6511283	up	4,7403303E-4	0,023299048	Mus musculus olfactory receptor 275 (Olfr275), mRNA [NM_146858]
A_51_P358122	Olfr332	1,5588045	up	0,011141477	0,03533594	Mus musculus olfactory receptor 332 (Olfr332), mRNA [NM_001011770]
A_51_P476449	Olfr456	1,7898507	up	0,0046691494	0,029224925	Mus musculus olfactory receptor 456 (Olfr456), mRNA [NM_001011528]
A_51_P233338	Olfr46	1,7386298	up	0,011618618	0,03572801	Mus musculus olfactory receptor 46 (Olfr46), mRNA [NM_146934]
A_52_P525725	Olfr519	1,808594	up	0,009576119	0,033784773	Mus musculus olfactory receptor 519 (Olfr519), mRNA [NM_207160]
A_51_P151234	Olfr630	1,953383	up	0,022585899	0,04649352	Mus musculus olfactory receptor 630 (Olfr630), mRNA [NM_147098]
A_51_P443032	Olfr65	1,5747187	up	0,020153748	0,044254374	Mus musculus olfactory receptor 65 (Olfr65), mRNA [NM_013616]
A_51_P203943	Olfr652	1,5866736	up	0,021393972	0,045541946	Mus musculus olfactory receptor 652 (Olfr652), mRNA [NM_147048]
A_52_P452608	Olfr730	1,588833	up	0,008591256	0,032573503	Mus musculus olfactory receptor 730 (Olfr730), mRNA [NM_146493]
A_52_P584045	Olfr855	1,8740041	up	0,01712636	0,04137346	Mus musculus olfactory receptor 855 (Olfr855), mRNA [NM_146524]
A_51_P208591	Olfr906	1,6898848	up	0,0049406383	0,029224925	Mus musculus olfactory receptor 906 (Olfr906), mRNA [NM_146803]
A_52_P337187	Olfr916	1,8356657	up	0,012077861	0,036011167	Mus musculus olfactory receptor 916 (Olfr916), mRNA [NM_146784]
A_52_P316368	Olfr987	1,8504822	up	0,0112160295	0,03537009	Mus musculus olfactory receptor 987 (Olfr987), mRNA [NM_001011785]
A_52_P474152	Onecut3	3,2054877	up	0,020107752	0,044207484	Mus musculus one cut domain, family member 3 (Onecut3), mRNA [NM_139226]
A_52_P34990	Otub2	1,7676088	up	0,010868803	0,03507195	Mus musculus OTU domain, ubiquitin aldehyde binding 2 (Otub2), transcript variant 2, mRNA [NM_026580]
A_52_P569355	Otud4	1,8829355	up	0,005026379	0,029224925	Mus musculus OTU domain containing 4 (Otud4), transcript variant 1, mRNA [NM_001256033]
A_52_P869483	Pabpn1	2,7285192	up	0,015236071	0,039206047	Mus musculus poly(A) binding protein, nuclear 1 (Pabpn1), mRNA [NM_019402]
A_52_P200960	Pacsin1	1,547813	up	0,005696598	0,02986538	Mus musculus protein kinase C and casein kinase substrate in neurons 1 (Pacsin1), transcript variant 2, mRNA [NM_178365]
A_51_P109050	Paqr4	1,5166451	up	0,018432962	0,042586908	Mus musculus progestin and adipoQ receptor family member IV (Paqr4), mRNA [NM_023824]
A_51_P189198	Pard3	2,3132534	up	0,011693069	0,03579755	Mus musculus par-3 family cell polarity regulator (Pard3), transcript variant 4, mRNA [NM_001122850]
A_51_P114577	Parm1	2,2453396	up	0,0064462703	0,030541807	prostate androgen-regulated mucin-like protein 1 [Source:MGI Symbol;Acc:MGI:2443349] [ENSMUST00000040576]
A_51_P452227	Parp11	1,7982868	up	0,010287017	0,03458825	Mus musculus poly (ADP-ribose) polymerase family, member 11 (Parp11), mRNA [NM_181402]
A_51_P495171	Pbdc1	1,6279155	up	0,024540091	0,04832593	Mus musculus polysaccharide biosynthesis domain containing 1 (Pbdc1), transcript variant 1, mRNA [NM_026312]
A_51_P475704	Pcdh9	1,8119398	up	0,004909126	0,029224925	Mus musculus protocadherin 9 (Pcdh9), transcript variant 2, mRNA [NM_001271798]
A_51_P289066	Pcdhb10	1,7056483	up	0,012070624	0,036011167	Mus musculus protocadherin beta 10 (Pcdhb10), mRNA [NM_053135]
A_52_P65480	Pcdhga4	1,7062844	up	0,011905475	0,035918426	Mus musculus protocadherin gamma subfamily A, 4 (Pcdhga4), mRNA [NM_033587]
A_51_P191791	Pcdhgb4	1,7426317	up	0,016799066	0,04097456	Mus musculus protocadherin gamma subfamily B, 4 (Pcdhgb4), mRNA [NM_033576]
A_52_P46102	Pde1a	1,62343	up	0,012463205	0,036326546	Mus musculus phosphodiesterase 1A, calmodulin-dependent (Pde1a), transcript variant 7, mRNA [NM_001009978]
A_52_P600760	Pde4a	1,653951	up	0,013452668	0,037301525	phosphodiesterase 4A, cAMP specific [Source:MGI Symbol;Acc:MGI:99558] [ENSMUST00000140440]
A_51_P162017	Pde5a	1,9063178	up	0,010441706	0,034721818	Mus musculus 13 days embryo male testis cDNA, RIKEN full-length enriched library, clone:6030400N17 product:CGMP-BINDING CGMP SPECIFIC PHOSPHODIESTERASE (FRAGMENT) homolog [Rattus norvegicus], full insert sequence, [AK031275]
A_52_P537350	Pdgfrl	1,5553228	up	0,0019561842	0,027020117	platelet-derived growth factor receptor-like [Source:MGI Symbol;Acc:MGI:1916047] [ENSMUST00000143216]
A_51_P328300	Pdia4	1,5622782	up	0,0018340825	0,027020117	Mus musculus protein disulfide isomerase associated 4 (Pdia4), mRNA [NM_009787]
A_52_P339246	Pdlim5	1,5641444	up	0,009278238	0,03329032	Mus musculus PDZ and LIM domain 5 (Pdlim5), transcript variant 2, mRNA [NM_019809]
A_52_P619138	Pdpk1	1,7603985	up	0,0021043262	0,027159432	Mus musculus 3-phosphoinositide dependent protein kinase 1 (Pdpk1), transcript variant 1, mRNA [NM_011062]
A_52_P137829	Pdpr	2,0085022	up	0,023846813	0,047640514	pyruvate dehydrogenase phosphatase regulatory subunit [Source:MGI Symbol;Acc:MGI:2442188] [ENSMUST00000039333]
A_52_P542290	Pdxdc1	1,5191816	up	0,018314376	0,04247704	Mus musculus pyridoxal-dependent decarboxylase domain containing 1 (Pdxdc1), transcript variant 1, mRNA [NM_053181]
A_51_P303397	Pepd	2,0932019	up	0,006998184	0,031636752	Mus musculus peptidase D (Pepd), mRNA [NM_008820]
A_52_P652092	Pet100	1,5991443	up	0,023186874	0,047020126	Mus musculus PET100 homolog (S, cerevisiae) (Pet100), mRNA [NM_001195244]
A_52_P138126	Pfkfb3	1,6923978	up	0,0059273504	0,02986985	Mus musculus 6-phosphofructo-2-kinase/fructose-2,6-biphosphatase 3 (Pfkfb3), transcript variant 6, mRNA [NM_133232]
A_51_P117995	Pfkm	1,701901	up	0,0076850806	0,032288138	Mus musculus phosphofructokinase, muscle (Pfkm), transcript variant 2, mRNA [NM_021514]
A_52_P572045	Pfkp	1,8111631	up	0,0014505123	0,026545448	Mus musculus phosphofructokinase, platelet (Pfkp), transcript variant 1, mRNA [NM_019703]
A_51_P194022	Pgam5	1,5537479	up	0,010129884	0,034524143	Mus musculus phosphoglycerate mutase family member 5 (Pgam5), transcript variant 2, mRNA [NM_028273]
A_52_P644226	Phtf1	2,0410311	up	0,010975888	0,035162043	Mus musculus putative homeodomain transcription factor 1 (Phtf1), transcript variant 1, mRNA [NM_013629]
A_52_P432537	Pigm	2,1070333	up	0,019805463	0,043974012	Mus musculus phosphatidylinositol glycan anchor biosynthesis, class M (Pigm), mRNA [NM_026234]
A_52_P564413	Pik3c2g	1,930792	up	0,013842332	0,037774693	Mus musculus phosphatidylinositol 3-kinase, C2 domain containing, gamma polypeptide (Pik3c2g), transcript variant 1, mRNA [NM_207683]
A_51_P207550	Pla2g12a	1,7475975	up	0,019875348	0,04399306	Mus musculus phospholipase A2, group XIIA (Pla2g12a), transcript variant 1, mRNA [NM_023196]
A_52_P98581	Pla2g3	1,6476357	up	0,010227688	0,03458825	phospholipase A2, group III [Source:MGI Symbol;Acc:MGI:2444945] [ENSMUST00000044682]
A_51_P288756	Plekha8	1,5369322	up	0,020519309	0,044624694	Mus musculus pleckstrin homology domain containing, family A (phosphoinositide binding specific) member 8 (Plekha8), transcript variant 1, mRNA [NM_001164361]
A_51_P351238	Plgrkt	1,5570648	up	0,013470751	0,037322823	Mus musculus plasminogen receptor, C-terminal lysine transmembrane protein (Plgrkt), mRNA [NM_026362]
A_52_P311068	Plxnb2	1,6359696	up	0,011918914	0,035918426	Mus musculus plexin B2 (Plxnb2), transcript variant 1, mRNA [NM_001159521]
A_52_P482055	Pnma3	1,6433226	up	0,019195467	0,04345535	Mus musculus paraneoplastic antigen MA3 (Pnma3), mRNA [NM_153169]
A_51_P326086	Polr2j	1,885355	up	0,010421445	0,034721818	Mus musculus polymerase (RNA) II (DNA directed) polypeptide J (Polr2j), mRNA [NM_011293]
A_51_P166728	Pou2f2	1,7405924	up	0,005765954	0,02986538	Mus musculus POU domain, class 2, transcription factor 2 (Pou2f2), transcript variant 2, mRNA [NM_011138]
A_51_P487010	Pou3f2	1,5730076	up	0,010543745	0,03480309	Mus musculus POU domain, class 3, transcription factor 2 (Pou3f2), mRNA [NM_008899]
A_51_P452682	Pou5f2	1,5777842	up	0,0011103475	0,026103854	Mus musculus POU domain class 5, transcription factor 2 (Pou5f2), mRNA [NM_029315]
A_52_P58814	Ppapdc1a	1,9020641	up	0,022168381	0,046003558	Mus musculus phosphatidic acid phosphatase type 2 domain containing 1A (Ppapdc1a), mRNA [NM_001080963]
A_52_P304031	Ppp2r2b	1,540656	up	0,020056743	0,044122376	Mus musculus 15 days embryo head cDNA, RIKEN full-length enriched library, clone:D930037C08 product:unclassifiable, full insert sequence, [AK086561]
A_51_P245405	Ppp3cc	2,067877	up	0,009163684	0,033236228	Mus musculus protein phosphatase 3, catalytic subunit, gamma isoform (Ppp3cc), mRNA [NM_008915]
A_51_P256282	Ppp6c	1,808971	up	0,016286755	0,040468752	Mus musculus protein phosphatase 6, catalytic subunit (Ppp6c), mRNA [NM_024209]
A_52_P463386	Ppp6r1	1,5467868	up	0,010514944	0,03477847	Mus musculus protein phosphatase 6, regulatory subunit 1 (Ppp6r1), mRNA [NM_172894]
A_51_P135322	Pqbp1	1,6022778	up	0,014997855	0,038966186	Mus musculus polyglutamine binding protein 1 (Pqbp1), transcript variant 1, mRNA [NM_019478]
A_52_P667302	Pramel4	2,2819316	up	0,005775048	0,02986538	Mus musculus preferentially expressed antigen in melanoma like 4 (Pramel4), mRNA [NM_001001319]
A_51_P312779	Prl2c3	2,164319	up	0,018779842	0,043014128	Mus musculus prolactin family 2, subfamily c, member 3 (Prl2c3), mRNA [NM_011118]
A_52_P237048	Prmt6	1,8497281	up	0,02394036	0,047721118	Mus musculus protein arginine N-methyltransferase 6 (Prmt6), transcript variant 2, long non-coding RNA [NR_024139]
A_51_P485479	Prrc2a	1,6977112	up	0,0029919338	0,028102277	Mus musculus proline-rich coiled-coil 2A (Prrc2a), transcript variant 1, mRNA [NM_020027]
A_51_P194609	Prss34	1,5983186	up	0,0076508964	0,032288138	Mus musculus protease, serine 34 (Prss34), mRNA [NM_178372]
A_51_P100537	Prss58	1,6982934	up	0,0031115487	0,028102277	Mus musculus protease, serine 58 (Prss58), mRNA [NM_175020]
A_52_P71353	Psd3	1,6272384	up	0,025747914	0,04956197	Mus musculus pleckstrin and Sec7 domain containing 3 (Psd3), transcript variant 1, mRNA [NM_030263]
A_51_P384033	Psen2	1,8037513	up	0,0034289078	0,028782878	Mus musculus presenilin 2 (Psen2), transcript variant 1, mRNA [NM_011183]
A_52_P676913	Psmd7	1,9547021	up	0,005263726	0,029258514	Mus musculus proteasome (prosome, macropain) 26S subunit, non-ATPase, 7 (Psmd7), mRNA [NM_010817]
A_51_P230480	Ptchd2	1,5850292	up	0,012954028	0,036789652	Mus musculus patched domain containing 2 (Ptchd2), mRNA [NM_001083342]
A_52_P593486	Ptgdr2	1,5109272	up	0,012304544	0,036187463	Mus musculus prostaglandin D2 receptor 2 (Ptgdr2), mRNA [NM_009962]
A_51_P450740	Ptpn21	1,528857	up	0,009557707	0,033784773	Mus musculus protein tyrosine phosphatase, non-receptor type 21 (Ptpn21), transcript variant 1, mRNA [NM_011877]
A_52_P138598	Pum2	1,6689042	up	0,012914848	0,0367474	Mus musculus pumilio RNA-binding family member 2 (Pum2), transcript variant 1, mRNA [NM_001160219]
A_51_P256439	Pus7	1,6478478	up	0,007833615	0,032568958	Mus musculus pseudouridylate synthase 7 homolog (S, cerevisiae) (Pus7), transcript variant 3, mRNA [NM_178403]
A_52_P95370	R3hdm1	1,6292706	up	0,026131703	0,04971661	Mus musculus R3H domain 1 (binds single-stranded nucleic acids), mRNA (cDNA clone IMAGE:30145396), [BC062187]
A_52_P167357	Rab40b	2,1037097	up	0,008533329	0,032573503	Mus musculus Rab40B, member RAS oncogene family (Rab40b), mRNA [NM_139147]
A_51_P242021	Rabep1	1,8151486	up	0,012038204	0,036011167	Mus musculus rabaptin, RAB GTPase binding effector protein 1 (Rabep1), transcript variant 1, mRNA [NM_019400]
A_51_P481832	Rabggta	2,2020743	up	0,011503108	0,0356485	Mus musculus Rab geranylgeranyl transferase, a subunit (Rabggta), mRNA [NM_019519]
A_51_P314763	Rabggtb	1,6831778	up	0,018785713	0,043014128	Mus musculus Rab geranylgeranyl transferase, b subunit (Rabggtb), transcript variant 1, mRNA [NM_011231]
A_52_P113591	Rad52	2,0335038	up	0,015654016	0,03958784	Mus musculus RAD52 homolog (S, cerevisiae) (Rad52), transcript variant 4, mRNA [NM_011236]
A_51_P348433	Rasal1	2,0491	up	0,0017986383	0,027020117	Mus musculus RAS protein activator like 1 (GAP1 like) (Rasal1), transcript variant 1, mRNA [NM_013832]
A_51_P416378	Rasal2	1,7276025	up	0,02510552	0,048894405	Mus musculus RAS protein activator like 2 (Rasal2), mRNA [NM_177644]
A_52_P383890	Rb1cc1	1,8303754	up	7,6031906E-4	0,025812918	Mus musculus RB1-inducible coiled-coil 1 (Rb1cc1), mRNA [NM_009826]
A_52_P125550	Rhod	2,4968884	up	0,007673738	0,032288138	Mus musculus ras homolog gene family, member D (Rhod), mRNA [NM_007485]
A_51_P366770	Rims1	1,5867716	up	0,004007868	0,028895117	Mus musculus regulating synaptic membrane exocytosis 1 (Rims1), transcript variant 5, mRNA [NM_001012625]
A_51_P391655	Ryr2	1,6752627	up	0,008306107	0,032573503	Mus musculus ryanodine receptor 2, cardiac (Ryr2), mRNA [NM_023868]
A_52_P947137	Rnd1	1,5350796	up	9,5608627E-4	0,026103854	Rho family GTPase 1 [Source:MGI Symbol;Acc:MGI:2444878] [ENSMUST00000109149]
A_52_P103918	Rnf150	1,7876089	up	0,0022966883	0,027933957	Mus musculus 12 days embryo male wolffian duct includes surrounding region cDNA, RIKEN full-length enriched library, clone:6720416N22 product:ring finger protein 150, full insert sequence, [AK032722]
A_52_P418734	Rnf220	1,6440107	up	0,0015512018	0,026758231	Mus musculus ring finger protein 220 (Rnf220), mRNA [NM_025739]
A_52_P349540	Rnf4	1,5203061	up	0,018288879	0,04244534	ring finger protein 4 [Source:MGI Symbol;Acc:MGI:1201691] [ENSMUST00000183265]
A_52_P48398	Rnf41	1,5003983	up	0,02567268	0,04952085	Mus musculus ring finger protein 41 (Rnf41), transcript variant 2, mRNA [NM_026259]
A_51_P337101	Rnf43	2,0144582	up	0,003096829	0,028102277	Mus musculus ring finger protein 43 (Rnf43), mRNA [NM_172448]
A_51_P308469	Rngtt	1,581652	up	0,00126716	0,026103854	Mus musculus RNA guanylyltransferase and 5'-phosphatase (Rngtt), mRNA [NM_011884]
A_51_P301734	Rpl9	1,524512	up	0,020549785	0,044659376	Mus musculus ribosomal protein L9 (Rpl9), mRNA [NM_011292]
A_51_P361638	Rps14	2,0036285	up	0,0075385566	0,032288138	Mus musculus ribosomal protein S14 (Rps14), mRNA [NM_020600]
A_52_P151169	Rps6kc1	2,1484935	up	0,015494829	0,039485402	ribosomal protein S6 kinase polypeptide 1 [Source:MGI Symbol;Acc:MGI:2443419] [ENSMUST00000159823]
A_51_P293530	Rrp8	1,6309508	up	0,005573562	0,02982813	Mus musculus ribosomal RNA processing 8, methyltransferase, homolog (yeast) (Rrp8), transcript variant 2, mRNA [NM_025897]
A_52_P149776	Rxfp4	1,9186431	up	0,006095732	0,030251678	Mus musculus relaxin family peptide receptor 4 (Rxfp4), mRNA [NM_181817]
A_51_P446036	Sbno1	1,5841019	up	0,014769558	0,038624763	Mus musculus sno, strawberry notch homolog 1 (Drosophila) (Sbno1), mRNA [NM_001081203]
A_51_P213706	Sdf4	1,773134	up	0,013963013	0,03788171	Mus musculus stromal cell derived factor 4 (Sdf4), mRNA [NM_011341]
A_51_P338728	Sdhaf1	1,5234133	up	3,3955314E-4	0,021689383	Mus musculus succinate dehydrogenase complex assembly factor 1 (Sdhaf1), mRNA [NM_001033140]
A_52_P391623	Sec14l1	1,5033603	up	0,002955836	0,028102277	Mus musculus SEC14-like 1 (S, cerevisiae) (Sec14l1), transcript variant 1, mRNA [NM_028777]
A_52_P649623	Sema3d	2,0994532	up	0,0019482583	0,027020117	Mus musculus sema domain, immunoglobulin domain (Ig), short basic domain, secreted, (semaphorin) 3D (Sema3d), mRNA [NM_028882]
A_52_P253665	Sf3b4	1,5626472	up	0,021054726	0,045219455	splicing factor 3b, subunit 4 [Source:MGI Symbol;Acc:MGI:109580] [ENSMUST00000153977]
A_51_P433769	Sgtb	2,3760247	up	0,0038666513	0,028895117	Mus musculus small glutamine-rich tetratricopeptide repeat (TPR)-containing, beta (Sgtb), mRNA [NM_144838]
A_51_P172889	Shank1	1,792973	up	0,019724559	0,04390305	Mus musculus SH3/ankyrin domain gene 1 (Shank1), mRNA [NM_001034115]
A_51_P242591	Shq1	1,8160648	up	0,0126283085	0,03645243	Mus musculus SHQ1 homolog (S, cerevisiae) (Shq1), mRNA [NM_181590]
A_51_P378602	Siah1b	1,6377932	up	0,025249137	0,049022675	Mus musculus seven in absentia 1B (Siah1b), mRNA [NM_009173]
A_51_P123676	Synpo	1,6728584	up	0,024512276	0,0483242	Mus musculus synaptopodin (Synpo), transcript variant A, mRNA [NM_177340]
A_52_P223127	Synpo2	1,6219618	up	0,023209667	0,047020126	Mus musculus synaptopodin 2 (Synpo2), mRNA [NM_080451]
A_51_P206965	Sypl2	1,7367429	up	0,0049105803	0,029224925	Mus musculus synaptophysin-like 2 (Sypl2), mRNA [NM_008596]
A_52_P77155	Syt10	1,9786252	up	0,023500396	0,04737046	Mus musculus synaptotagmin X (Syt10), mRNA [NM_018803]
A_51_P343116	Syt7	1,6145722	up	0,0037762944	0,028895117	Mus musculus synaptotagmin VII (Syt7), transcript variant 1, mRNA [NM_018801]
A_52_P580895	Syvn1	1,6512659	up	0,0058394982	0,02986538	Mus musculus synovial apoptosis inhibitor 1, synoviolin (Syvn1), transcript variant 1, mRNA [NM_028769]
A_52_P597461	Skil	1,6176809	up	0,01525408	0,039206047	Mus musculus SKI-like (Skil), transcript variant 1, mRNA [NM_011386]
A_51_P204454	Skp2	1,5988166	up	0,0039506694	0,028895117	Mus musculus SCF complex protein Skp2 mRNA, complete cds, [AF083215]
A_51_P243755	Slc10a2	1,5362998	up	0,01213599	0,036011167	Mus musculus solute carrier family 10, member 2 (Slc10a2), mRNA [NM_011388]
A_51_P233768	Slc13a3	1,6611835	up	0,008471	0,032573503	Mus musculus solute carrier family 13 (sodium-dependent dicarboxylate transporter), member 3 (Slc13a3), mRNA [NM_054055]
A_52_P681930	Slc22a6	2,1730564	up	8,202284E-4	0,026103854	Mus musculus solute carrier family 22 (organic anion transporter), member 6 (Slc22a6), mRNA [NM_008766]
A_51_P127527	Slc22a8	1,7016879	up	0,0017765046	0,027020117	Mus musculus solute carrier family 22 (organic anion transporter), member 8 (Slc22a8), transcript variant 1, mRNA [NM_031194]
A_51_P467006	Slc25a19	1,7148509	up	0,018218428	0,042336605	Mus musculus solute carrier family 25 (mitochondrial thiamine pyrophosphate carrier), member 19 (Slc25a19), transcript variant 1, mRNA [NM_026071]
A_51_P108334	Slc25a4	1,9988326	up	0,023750769	0,04758872	Mus musculus solute carrier family 25 (mitochondrial carrier, adenine nucleotide translocator), member 4 (Slc25a4), mRNA [NM_007450]
A_52_P145011	Slc25a42	1,7706836	up	0,017864693	0,041976765	Mus musculus solute carrier family 25, member 42 (Slc25a42), mRNA [NM_001007570]
A_51_P475446	Slc25a5	1,6667653	up	0,0062887166	0,030500865	Mus musculus solute carrier family 25 (mitochondrial carrier, adenine nucleotide translocator), member 5 (Slc25a5), mRNA [NM_007451]
A_52_P99670	Slc35b4	1,6803963	up	0,02580388	0,04958989	Mus musculus solute carrier family 35, member B4 (Slc35b4), mRNA [NM_021435]
A_52_P269445	Slc38a8	1,5779351	up	0,005195383	0,029258514	Mus musculus solute carrier family 38, member 8 (Slc38a8), mRNA [NM_001009950]
A_51_P389988	Slc40a1	1,9314973	up	0,0159442	0,04008955	Mus musculus solute carrier family 40 (iron-regulated transporter), member 1 (Slc40a1), mRNA [NM_016917]
A_51_P112762	Slc5a3	2,2290416	up	0,015548924	0,039511006	Mus musculus solute carrier family 5 (inositol transporters), member 3 (Slc5a3), mRNA [NM_017391]
A_51_P136188	Slc6a14	1,6459695	up	0,022477925	0,04632441	Mus musculus solute carrier family 6 (neurotransmitter transporter), member 14 (Slc6a14), mRNA [NM_020049]
A_52_P313284	Slc8a1	1,6536858	up	0,013401789	0,037275672	Mus musculus solute carrier family 8 (sodium/calcium exchanger), member 1 (Slc8a1), transcript variant D, long non-coding RNA [NR_104580]
A_51_P447830	Slc9a1	1,5966142	up	0,00282812	0,028102277	Mus musculus Na+/H+ exchanger (NHE-1) mRNA, complete cds, [U51112]
A_52_P639170	Slc9a8	1,662205	up	0,0024348232	0,028090501	solute carrier family 9 (sodium/hydrogen exchanger), member 8 [Source:MGI Symbol;Acc:MGI:1924281] [ENSMUST00000135353]
A_51_P315931	Slco2a1	2,4160929	up	0,0022459032	0,027502734	Mus musculus prostaglandin transporter PGT mRNA, complete cds, [AF323958]
A_52_P387458	Slirp	1,8492439	up	0,0058804583	0,02986538	Mus musculus partial mRNA for hypothetical protein, clone Telethon(Italy_B41)_Strait04872_FL313, [AJ293625]
A_52_P558699	Smek1	1,6185895	up	0,0042296364	0,028895117	Mus musculus SMEK homolog 1, suppressor of mek1 (Dictyostelium) (Smek1), transcript variant 1, mRNA [NM_211355]
A_52_P171791	Smg1	1,5877151	up	0,0011540969	0,026103854	Mus musculus SMG1 homolog, phosphatidylinositol 3-kinase-related kinase (C, elegans) (Smg1), mRNA [NM_001031814]
A_52_P81928	Smg5	1,6409373	up	0,0029525878	0,028102277	Mus musculus Smg-5 homolog, nonsense mediated mRNA decay factor (C, elegans) (Smg5), mRNA [NM_178246]
A_51_P404921	Smr3a	2,1319618	up	0,009061607	0,03322725	Mus musculus submaxillary gland androgen regulated protein 3A (Smr3a), mRNA [NM_011422]
A_52_P165961	Snap25	1,5336299	up	0,008202769	0,032573503	Mus musculus synaptosomal-associated protein 25 (Snap25), transcript variant 1, mRNA [NM_011428]
A_51_P167452	Snap47	2,7632835	up	0,0041476227	0,028895117	synaptosomal-associated protein, 47 [Source:MGI Symbol;Acc:MGI:1915076] [ENSMUST00000010038]
A_52_P150588	Snrpd3	1,8054239	up	0,009767963	0,03408109	Mus musculus 10 days neonate medulla oblongata cDNA, RIKEN full-length enriched library, clone:B830002E03 product:hypothetical protein, full insert sequence, [AK163643]
A_51_P168862	Snrpn	1,5459384	up	0,023005255	0,046900883	Mus musculus small nuclear ribonucleoprotein N (Snrpn), transcript variant 1, mRNA [NM_013670]
A_51_P235345	Soga1	1,6339349	up	0,017624496	0,04164248	Mus musculus suppressor of glucose, autophagy associated 1 (Soga1), mRNA [NM_001164663]
A_51_P348652	Spast	2,1631548	up	0,018634545	0,042796858	Mus musculus spastin (Spast), transcript variant 2, mRNA [NM_016962]
A_52_P282838	Spin2c	2,1167562	up	0,011820263	0,035918426	Mus musculus spindlin family, member 2C (Spin2c), mRNA [NM_001005370]
A_52_P650453	Spink4	1,8099319	up	0,004411934	0,028986968	Mus musculus serine peptidase inhibitor, Kazal type 4 (Spink4), mRNA [NM_011463]
A_52_P228277	Spns3	1,6706482	up	0,007579286	0,032288138	Mus musculus spinster homolog 3 (Spns3), mRNA [NM_029932]
A_51_P504237	Sppl2a	1,8987879	up	0,0014167955	0,026545448	Mus musculus signal peptide peptidase like 2A (Sppl2a), mRNA [NM_023220]
A_52_P981257	Sprr2a1	1,5483288	up	0,014450173	0,03829189	Mus musculus small proline-rich protein 2A1 (Sprr2a1), mRNA [NM_011468]
A_52_P561936	Sptssa	1,5083134	up	0,008602308	0,032573503	Mus musculus serine palmitoyltransferase, small subunit A (Sptssa), mRNA [NM_134054]
A_51_P434995	Srcin1	1,6220648	up	2,1108394E-4	0,019775627	Mus musculus SRC kinase signaling inhibitor 1 (Srcin1), mRNA [NM_018873]
A_51_P499561	Srek1	2,1616244	up	0,006991571	0,031636752	Mus musculus splicing regulatory glutamine/lysine-rich protein 1 (Srek1), mRNA [NM_172592]
A_51_P468165	Srrm4	1,7522862	up	0,016087938	0,0402535	Mus musculus serine/arginine repetitive matrix 4 (Srrm4), mRNA [NM_026886]
A_52_P289685	Ssbp1	1,5649159	up	0,010741946	0,03504203	Mus musculus single-stranded DNA binding protein 1 (Ssbp1), transcript variant 2, mRNA [NM_028358]
A_51_P260578	St8sia2	2,1064188	up	0,011759375	0,035878092	Mus musculus ST8 alpha-N-acetyl-neuraminide alpha-2,8-sialyltransferase 2 (St8sia2), mRNA [NM_009181]
A_51_P406739	St8sia5	1,6041995	up	0,0076395515	0,032288138	M,musculus mRNA for alpha-2,8-sialyltransferase, [X98014]
A_52_P290090	Stbd1	1,6012917	up	0,016640214	0,040922314	Mus musculus 13 days embryo stomach cDNA, RIKEN full-length enriched library, clone:D530019K15 product:unclassifiable, full insert sequence, [AK021293]
A_51_P264634	Strbp	1,5204434	up	0,007351849	0,032221038	Mus musculus spermatid perinuclear RNA binding protein (Strbp), mRNA [NM_009261]
A_52_P585181	Stxbp4	1,6214652	up	0,0012808151	0,026103854	Mus musculus 12 days embryo male wolffian duct includes surrounding region cDNA, RIKEN full-length enriched library, clone:6720487N23 product:unclassifiable, full insert sequence, [AK032998]
A_52_P115967	Supt20	1,5383153	up	0,0028607491	0,028102277	Mus musculus 9,5 days embryo parthenogenote cDNA, RIKEN full-length enriched library, clone:B130033J21 product:transcription factor (p38 interacting protein), full insert sequence, [AK045110]
A_52_P647102	Svep1	1,5297277	up	0,012885519	0,036714748	sushi, von Willebrand factor type A, EGF and pentraxin domain containing 1 [Source:MGI Symbol;Acc:MGI:1928849] [ENSMUST00000149152]
A_51_P485594	Tab3	1,5080867	up	0,01078057	0,03504351	Mus musculus TGF-beta activated kinase 1/MAP3K7 binding protein 3 (Tab3), mRNA [NM_025729]
A_51_P415087	Tac2	1,7927535	up	0,014509875	0,038362868	Mus musculus PPT-B mRNA for preprotachykinin B, complete cds, [D14423]
A_51_P340583	Taf1	1,5868142	up	0,0049707093	0,029224925	TAF1 RNA polymerase II, TATA box binding protein (TBP)-associated factor [Source:MGI Symbol;Acc:MGI:1336878] [ENSMUST00000101341]
A_51_P314313	Taf4a	1,539629	up	0,004072373	0,028895117	Mus musculus TAF4A RNA polymerase II, TATA box binding protein (TBP)-associated factor (Taf4a), mRNA [NM_001081092]
A_52_P442986	Tanc2	1,7411156	up	4,2047942E-4	0,022668747	Mus musculus tetratricopeptide repeat, ankyrin repeat and coiled-coil containing 2 (Tanc2), mRNA [NM_181071]
A_51_P403273	Tax1bp1	1,5312237	up	0,002781547	0,028102277	Mus musculus Tax1 (human T cell leukemia virus type I) binding protein 1 (Tax1bp1), mRNA [NM_025816]
A_51_P412225	Tbc1d16	1,6109014	up	0,003236687	0,028384985	Mus musculus TBC1 domain family, member 16 (Tbc1d16), mRNA [NM_172443]
A_52_P341219	Tbccd1	1,5929631	up	0,02478691	0,048678398	Mus musculus adult male aorta and vein cDNA, RIKEN full-length enriched library, clone:A530024P22 product:RIKEN cDNA 5730478M09 gene, full insert sequence, [AK040787]
A_51_P169850	Tbk1	1,5001484	up	0,010205179	0,03458825	Mus musculus TANK-binding kinase 1 (Tbk1), mRNA [NM_019786]
A_52_P183368	Tbx3	1,6390322	up	8,0742943E-4	0,026103854	Mus musculus T-box 3 (Tbx3), transcript variant 1, mRNA [NM_011535]
A_51_P376407	Tcaim	1,8003905	up	0,023777165	0,047602404	Mus musculus T cell activation inhibitor, mitochondrial (Tcaim), mRNA [NM_001013405]
A_52_P182979	Tcf12	1,5397986	up	0,0065249805	0,030541807	transcription factor 12 [Source:MGI Symbol;Acc:MGI:101877] [ENSMUST00000184806]
A_52_P428679	Tdrkh	1,837069	up	0,005899398	0,02986538	tudor and KH domain containing protein [Source:MGI Symbol;Acc:MGI:1919884] [ENSMUST00000166032]
A_52_P620564	Tespa1	1,8844671	up	0,016026193	0,04023719	Mus musculus 16 days neonate thymus cDNA, RIKEN full-length enriched library, clone:A130087H02 product:unclassifiable, full insert sequence, [AK038220]
A_51_P261560	Tex33	1,6096197	up	0,012585619	0,036390685	Mus musculus testis expressed 33 (Tex33), transcript variant 1, mRNA [NM_001163612]
A_51_P118400	Themis3	1,5620826	up	0,008172848	0,032573503	Mus musculus thymocyte selection associated family member 3 (Themis3), mRNA [NM_028998]
A_52_P391660	Thoc7	1,7049097	up	0,021700818	0,045744	Mus musculus THO complex 7 homolog (Drosophila) (Thoc7), transcript variant 3, mRNA [NM_001285780]
A_51_P251325	Timm13	1,8216934	up	0,0021930346	0,027502734	Mus musculus translocase of inner mitochondrial membrane 13 (Timm13), mRNA [NM_013895]
A_51_P375761	Tyms	1,8943572	up	0,010201863	0,03458825	M,musculus thymidylate synthase (TS) gene exons 5 - 7, [X14489]
A_52_P26134	Tyw1	1,5877424	up	3,250803E-4	0,021689383	Mus musculus tRNA-yW synthesizing protein 1 homolog (S, cerevisiae) (Tyw1), transcript variant 2, mRNA [NM_178897]
A_51_P394515	Tkt	1,7690995	up	9,3224406E-4	0,026103854	Mus musculus transketolase (Tkt), mRNA [NM_009388]
A_52_P198993	Tm9sf4	1,9314642	up	0,0014429091	0,026545448	Mus musculus transmembrane 9 superfamily protein member 4 (Tm9sf4), mRNA [NM_133847]
A_52_P51854	Tmem194b	1,8599063	up	0,011836452	0,035918426	Mus musculus transmembrane protein 194B (Tmem194b), transcript variant 1, mRNA [NM_001142647]
A_51_P344758	Tmem263	1,8824095	up	0,0011755829	0,026103854	Mus musculus adult male testis cDNA, RIKEN full-length enriched library, clone:1700007D05 product:hypothetical protein, full insert sequence, [AK005698]
A_52_P496761	Tmprss11f	2,3545709	up	0,011635221	0,03572801	transmembrane protease, serine 11f [Source:MGI Symbol;Acc:MGI:2442348] [ENSMUST00000161625]
A_51_P224843	Tmsb4x	2,1260958	up	0,021301469	0,04548954	Mus musculus thymosin, beta 4, X chromosome (Tmsb4x), mRNA [NM_021278]
A_51_P137836	Tnfrsf9	1,649811	up	0,005735573	0,02986538	Mus musculus NOD-derived CD11c +ve dendritic cells cDNA, RIKEN full-length enriched library, clone:F630113F20 product:hypothetical protein, full insert sequence, [AK170670]
A_51_P213981	Tnpo3	1,6945069	up	0,010435457	0,034721818	Mus musculus transportin 3 (Tnpo3), mRNA [NM_177296]
A_51_P302651	Topbp1	1,8072116	up	0,0130926715	0,03680982	Mus musculus topoisomerase (DNA) II binding protein 1 (Topbp1), mRNA [NM_176979]
A_51_P495259	Traf6	1,6260936	up	0,0036230588	0,028895117	Mus musculus adult male hippocampus cDNA, RIKEN full-length enriched library, clone:C630032O20 product:unclassifiable, full insert sequence, [AK083275]
A_52_P458536	Trak1	2,1638374	up	0,002002277	0,027020117	Mus musculus trafficking protein, kinesin binding 1 (Trak1), mRNA [NM_175114]
A_52_P547328	Tram1	1,8288201	up	0,011921445	0,035918426	Mus musculus translocating chain-associating membrane protein 1 (Tram1), mRNA [NM_028173]
A_51_P491853	Trip12	2,1457903	up	0,013018808	0,03680982	Mus musculus 12 days embryo male wolffian duct includes surrounding region cDNA, RIKEN full-length enriched library, clone:6720416K24 product:unclassifiable, full insert sequence, [AK032720]
A_51_P406090	Trmt13	1,5596855	up	0,0039313007	0,028895117	Mus musculus adult retina cDNA, RIKEN full-length enriched library, clone:A930028L21 product:unclassifiable, full insert sequence, [AK020899]
A_52_P97451	Trove2	1,9227475	up	9,930998E-4	0,026103854	Mus musculus TROVE domain family, member 2 (Trove2), mRNA [NM_013835]
A_51_P203474	Tsg101	1,5610842	up	0,022985367	0,046900883	Mus musculus tumor susceptibility gene 101 (Tsg101), mRNA [NM_021884]
A_52_P586273	Tsga10	1,7482175	up	0,018643113	0,042796858	testis specific 10 [Source:MGI Symbol;Acc:MGI:2685063] [ENSMUST00000155852]
A_51_P101719	Ttc14	1,5932925	up	0,015137213	0,039044254	Mus musculus tetratricopeptide repeat domain 14 (Ttc14), transcript variant 2, mRNA [NM_025978]
A_51_P103659	Tubb2a	1,9047711	up	7,5716176E-4	0,025812918	Mus musculus tubulin, beta 2A class IIA (Tubb2a), mRNA [NM_009450]
A_52_P345777	Txndc9	1,5689887	up	0,018546723	0,042712223	Mus musculus thioredoxin domain containing 9 (Txndc9), mRNA [NM_172054]
A_52_P110776	Ubap2l	1,584289	up	0,007926403	0,032573503	Mus musculus ubiquitin-associated protein 2-like (Ubap2l), transcript variant 1, mRNA [NM_028475]
A_51_P426458	Ube2d2a	1,7196535	up	0,011640481	0,03572801	Mus musculus ubiquitin-conjugating enzyme E2D 2A (Ube2d2a), mRNA [NM_019912]
A_52_P381929	Ubqln2	1,9712542	up	0,0043459604	0,028895117	Mus musculus ubiquilin 2 (Ubqln2), mRNA [NM_018798]
A_51_P275915	Ubr5	1,9569967	up	0,0071824426	0,031971633	Mus musculus ubiquitin protein ligase E3 component n-recognin 5 (Ubr5), transcript variant 1, mRNA [NM_001081359]
A_52_P570122	Ubxn2a	2,2320416	up	0,012174778	0,036011167	PREDICTED: Mus musculus UBX domain protein 2A (Ubxn2a), transcript variant X1, misc_RNA [XR_381186]
A_51_P512744	Ufc1	1,6036185	up	0,016189693	0,040339317	Mus musculus ubiquitin-fold modifier conjugating enzyme 1 (Ufc1), mRNA [NM_025388]
A_51_P308362	Ugt1a6b	1,8435035	up	0,0055061504	0,029807754	Mus musculus UDP glucuronosyltransferase 1 family, polypeptide A6B (Ugt1a6b), mRNA [NM_201410]
A_51_P510037	Ugt2a1	2,4935532	up	0,011308307	0,035471592	Mus musculus UDP glucuronosyltransferase 2 family, polypeptide A1 (Ugt2a1), mRNA [NM_053184]
A_52_P380301	Unc5c	1,5197635	up	0,0107471105	0,03504203	Mus musculus unc-5 homolog C (C, elegans) (Unc5c), mRNA [NM_009472]
A_51_P233478	Usf1	1,8469383	up	2,2522583E-4	0,019775627	Mus musculus upstream transcription factor 1 (Usf1), mRNA [NM_009480]
A_51_P341871	Usp32	1,5762677	up	8,3060015E-4	0,026103854	Mus musculus ubiquitin specific peptidase 32 (Usp32), mRNA [NM_001029934]
A_51_P323281	Usp45	1,6416122	up	0,006384933	0,030541807	Mus musculus ubiquitin specific petidase 45 (Usp45), transcript variant 1, mRNA [NM_152825]
A_51_P357368	Usp47	1,9579878	up	0,0012918275	0,026103854	Mus musculus ubiquitin specific peptidase 47 (Usp47), transcript variant 2, mRNA [NM_133758]
A_52_P429289	Utp3	1,6347754	up	0,019292673	0,043563318	Mus musculus UTP3, small subunit (SSU) processome component, homolog (S, cerevisiae) (Utp3), mRNA [NM_023054]
A_52_P1140541	Uxs1	1,7231286	up	0,002525541	0,028102277	Mus musculus 11 days embryo gonad cDNA, RIKEN full-length enriched library, clone:7030408E13 product:unclassifiable, full insert sequence, [AK078575]
A_52_P185639	Vars2	1,9373462	up	0,006217495	0,030434342	Mus musculus valyl-tRNA synthetase 2, mitochondrial (putative) (Vars2), mRNA [NM_175137]
A_52_P486979	Vcpip1	1,7479117	up	0,0012684952	0,026103854	Mus musculus valosin containing protein (p97)/p47 complex interacting protein 1, mRNA (cDNA clone IMAGE:30076659), partial cds, [BC052908]
A_52_P249424	Vegfa	1,7194253	up	1,09536566E-4	0,019775627	Mus musculus vascular endothelial growth factor A (Vegfa), transcript variant 3, mRNA [NM_001025257]
A_51_P238866	Vmn1r211	1,831836	up	0,010035295	0,034499325	Mus musculus vomeronasal 1 receptor 211 (Vmn1r211), mRNA [NM_134243]
A_51_P349319	Vmn1r218	1,5382719	up	0,015286859	0,039234083	Mus musculus vomeronasal 1 receptor 218 (Vmn1r218), mRNA [NM_134222]
A_51_P226527	Vmn1r85	1,663063	up	0,004110628	0,028895117	Mus musculus vomeronasal 1 receptor 85 (Vmn1r85), mRNA [NM_145847]
A_51_P467389	Vmn1r89	2,0147023	up	0,021641485	0,045744	Mus musculus vomeronasal 1 receptor 89 (Vmn1r89), mRNA [NM_134226]
A_51_P389447	Wash	1,6851023	up	0,01276527	0,036670767	Mus musculus WAS protein family homolog (Wash), transcript variant 1, mRNA [NM_026833]
A_51_P448987	Wbp11	1,5861228	up	0,008364842	0,032573503	Mus musculus WW domain binding protein 11 (Wbp11), mRNA [NM_021714]
A_52_P328825	Wdfy1	1,9018177	up	0,0055614435	0,02982813	Mus musculus WD repeat and FYVE domain containing 1 (Wdfy1), transcript variant 1, mRNA [NM_001111279]
A_52_P409675	Wdr11	1,8954964	up	0,026216228	0,04971661	Mus musculus WD repeat domain 11 (Wdr11), mRNA [NM_172255]
A_52_P154589	Wdr20	2,8549383	up	0,018541323	0,042712223	Mus musculus WD repeat domain 20 (Wdr20), mRNA [NM_027149]
A_52_P7154	Wdr5	1,5498539	up	0,021720616	0,045744	Mus musculus WD repeat domain 5 (Wdr5), mRNA [NM_080848]
A_52_P57416	Wdr59	1,5376179	up	0,019153023	0,04345535	Mus musculus 12 days embryo spinal cord cDNA, RIKEN full-length enriched library, clone:C530035E08 product:unclassifiable, full insert sequence, [AK083031]
A_51_P336114	Wdr62	1,5438265	up	0,0064426046	0,030541807	Mus musculus WD repeat domain 62 (Wdr62), mRNA [NM_146186]
A_52_P171064	Wnk1	1,6635175	up	0,011183299	0,03533594	Mus musculus WNK lysine deficient protein kinase 1 (Wnk1), transcript variant 1, mRNA [NM_198703]
A_51_P312121	Xdh	1,5927244	up	0,023551002	0,047392596	Mus musculus xanthine dehydrogenase (Xdh), mRNA [NM_011723]
A_52_P489079	Xpo4	1,5094411	up	0,0071909446	0,031971633	Mus musculus exportin 4 (Xpo4), mRNA [NM_020506]
A_52_P598245	Zbtb14	1,5850139	up	0,0011229893	0,026103854	Mus musculus zinc finger and BTB domain containing 14 (Zbtb14), mRNA [NM_009547]
A_51_P123216	Zdhhc20	1,745957	up	0,005267837	0,029258514	Mus musculus zinc finger, DHHC domain containing 20 (Zdhhc20), mRNA [NM_029492]
A_52_P682960	Zfc3h1	1,5149384	up	0,025735205	0,04956197	Mus musculus zinc finger, C3H1-type containing (Zfc3h1), mRNA [NM_001033261]
A_51_P284293	Zfyve9	1,5259317	up	0,02601232	0,04969609	Mus musculus 16 days embryo head cDNA, RIKEN full-length enriched library, clone:C130005E21 product:unclassifiable, full insert sequence, [AK081320]
A_52_P239052	Zfp148	1,6615613	up	0,00842483	0,032573503	Mus musculus zinc finger protein 148 (Zfp148), mRNA [NM_011749]
A_52_P664404	Zfp286	1,6369799	up	0,010292928	0,03458825	Mus musculus zinc finger protein 286 (Zfp286), mRNA [NM_138949]
A_52_P366994	Zfp287	1,758967	up	0,019972904	0,044093084	Mus musculus zinc finger protein 287 (Zfp287), mRNA [NM_133208]
A_51_P152211	Zfp386	1,885193	up	0,019774962	0,0439614	Mus musculus zinc finger protein 386 (Kruppel-like) (Zfp386), transcript variant 1, mRNA [NM_001004066]
A_52_P438306	Zfp710	1,5305039	up	0,007440838	0,032288138	Mus musculus zinc finger protein 710 (Zfp710), transcript variant 1, mRNA [NM_175433]
A_52_P504687	Zfp865	1,6716726	up	0,006455436	0,030541807	Mus musculus zinc finger protein 865 (Zfp865), transcript variant 1, mRNA [NM_001033383]
A_52_P3865	Zfp939	1,6790416	up	0,019981982	0,044093084	PREDICTED: Mus musculus zinc finger protein 939 (Zfp939), transcript variant X1, mRNA [XM_006540813]
A_52_P239023	Zfp955b	1,6151621	up	0,007925376	0,032573503	Mus musculus zinc finger protein 955B (Zfp955b), mRNA [NM_001142957]
A_52_P82557	Zic3	1,579648	up	1,14607916E-4	0,019775627	Mus musculus zinc finger protein of the cerebellum 3 (Zic3), mRNA [NM_009575]
A_52_P14526	Zyg11b	1,881751	up	1,2692277E-4	0,019775627	Mus musculus zyg-ll family member B, cell cycle regulator (Zyg11b), mRNA [NM_001033634]
A_51_P399614	Zkscan14	1,637916	up	0,008621717	0,032573503	Mus musculus zinc finger with KRAB and SCAN domains 14 (Zkscan14), mRNA [NM_023322]
A_51_P152973	Zp3	1,5681689	up	0,0046735383	0,029224925	Mus musculus zona pellucida glycoprotein 3 (Zp3), mRNA [NM_011776]
A_52_P51468		1,5119536	up	0,011885305	0,035918426	Mus musculus adult retina cDNA, RIKEN full-length enriched library, clone:A930024H23 product:actin-related protein 8 homolog (S, cerevisiae), full insert sequence, [AK044575]
A_51_P174251		1,7266929	up	0,002513629	0,028102277	Mus musculus 9 days embryo whole body cDNA, RIKEN full-length enriched library, clone:D030064H05 product:unclassifiable, full insert sequence, [AK051067]
A_52_P915781		2,1610491	up	0,016225263	0,040399894	Mus musculus adult male hypothalamus cDNA, RIKEN full-length enriched library, clone:A230073M23 product:unclassifiable, full insert sequence, [AK038901]
A_51_P143418		1,7223322	up	0,0031044	0,028102277
A_52_P1027791		1,8402121	up	0,020251742	0,044360958	Mus musculus 0 day neonate eyeball cDNA, RIKEN full-length enriched library, clone:E130207E07 product:unclassifiable, full insert sequence, [AK053692]
A_51_P200731		1,5411632	up	0,022863524	0,046796534	Mus musculus 13 days embryo heart cDNA, RIKEN full-length enriched library, clone:D330037B11 product:unclassifiable, full insert sequence, [AK052354]
A_52_P474368		1,8030773	up	0,022147482	0,046003558
A_52_P730970		1,6381801	up	0,0104386015	0,034721818	Mus musculus activated spleen cDNA, RIKEN full-length enriched library, clone:F830101L23 product:hypothetical TONB Box N terminus containing protein, full insert sequence, [AK172174]
A_51_P122981		1,5316421	up	0,00706556	0,031689037	predicted gene 9969 [Source:MGI Symbol;Acc:MGI:3710519] [ENSMUST00000178177]
A_52_P931800		1,6960093	up	0,022525106	0,046394993	Mus musculus adult male aorta and vein cDNA, RIKEN full-length enriched library, clone:A530064G06 product:unclassifiable, full insert sequence, [AK080115]
A_52_P288863		1,5856098	up	0,022621972	0,046541076
A_52_P1011519		1,6709566	up	0,0011600431	0,026103854	Mus musculus 13 days embryo forelimb cDNA, RIKEN full-length enriched library, clone:5930400G18 product:unclassifiable, full insert sequence, [AK031060]
A_52_P1140450		1,5433102	up	0,003329683	0,028581107	Mus musculus adult male diencephalon cDNA, RIKEN full-length enriched library, clone:9330197K07 product:unclassifiable, full insert sequence, [AK079106]
A_52_P979844		2,5376232	up	0,010077524	0,034499325	Mus musculus 12 days embryo embryonic body between diaphragm region and neck cDNA, RIKEN full-length enriched library, clone:9430004G04 product:unclassifiable, full insert sequence, [AK034548]
A_52_P1020654		1,7780198	up	0,010852135	0,03507195	Mus musculus 0 day neonate lung cDNA, RIKEN full-length enriched library, clone:E030042D22 product:unclassifiable, full insert sequence, [AK087286]
A_52_P492402		1,7016512	up	0,0019178243	0,027020117	BC052405 Mapre1 protein {Mus musculus} (exp=-1; wgp=0; cg=0), partial (47%) [TC1706721]
A_52_P1196772		1,6954541	up	0,012230219	0,036087193	Mus musculus 0 day neonate lung cDNA, RIKEN full-length enriched library, clone:E030040G24 product:hypothetical protein, full insert sequence, [AK087259]
A_51_P432892		1,5634689	up	0,007968229	0,032573503
A_52_P579230		1,5522264	up	0,00849723	0,032573503
A_52_P237357		1,7579372	up	5,7581655E-4	0,024306232	Mus musculus fibronectin 1, mRNA (cDNA clone IMAGE:3156499), **** WARNING: chimeric clone ****, [BC010335]
A_51_P248209		1,5324361	up	0,011942777	0,035918426	Mus musculus adult male thymus cDNA, RIKEN full-length enriched library, clone:5832443G15 product:unclassifiable, full insert sequence, [AK031051]
A_52_P1043712		1,6718222	up	0,014642659	0,0384268	Mus musculus adult male hypothalamus cDNA, RIKEN full-length enriched library, clone:A230096M22 product:unclassifiable, full insert sequence, [AK039105]
A_52_P1075671		1,828725	up	0,0031275447	0,028102277	Mus musculus adult male corpus striatum cDNA, RIKEN full-length enriched library, clone:C030019E20 product:unclassifiable, full insert sequence, [AK047735]
A_51_P349904		1,801161	up	0,019964475	0,044093084	amyotrophic lateral sclerosis 2 (juvenile) chromosome region, candidate 11 (human) [Source:MGI Symbol;Acc:MGI:1920713] [ENSMUST00000054653]
A_52_P373521		1,5040156	up	0,003967221	0,028895117	Mus musculus 12 days embryo male wolffian duct includes surrounding region cDNA, RIKEN full-length enriched library, clone:6720484B02 product:unclassifiable, full insert sequence, [AK032981]
A_52_P843318		2,2941504	up	0,0043390687	0,028895117	Mus musculus adult male corpora quadrigemina cDNA, RIKEN full-length enriched library, clone:B230383C01 product:unclassifiable, full insert sequence, [AK046423]
A_52_P1044027		1,6297	up	0,0037702145	0,028895117	Mus musculus 16 days neonate thymus cDNA, RIKEN full-length enriched library, clone:A130085P16 product:unclassifiable, full insert sequence, [AK038195]
A_52_P42741		1,7722161	up	0,003176561	0,028202467
A_51_P481463		2,050454	up	5,544968E-4	0,024211284	Mus musculus cDNA clone MGC:12006 IMAGE:3602466, complete cds, [BC005774]
A_52_P373292		1,7361981	up	0,0035741036	0,028895117	Mus musculus adult male diencephalon cDNA, RIKEN full-length enriched library, clone:9330137I21 product:unclassifiable, full insert sequence, [AK034004]
A_51_P183693		1,6841692	up	0,0052354396	0,029258514	RIKEN cDNA 9230109A22 gene [Source:MGI Symbol;Acc:MGI:2445011] [ENSMUST00000056401]
A_52_P501387		1,5205439	up	0,004750834	0,029224925
A_51_P213511		2,4204547	up	0,017251505	0,041437354	Mus musculus 10 days neonate skin cDNA, RIKEN full-length enriched library, clone:4732493F04 product:unclassifiable, full insert sequence, [AK029108]
A_52_P707629		1,849217	up	0,004410374	0,028986968	Mus musculus 0 day neonate thymus cDNA, RIKEN full-length enriched library, clone:A430073E17 product:unclassifiable, full insert sequence, [AK079807]
A_51_P319720		4,481826	up	0,0043313145	0,028895117	Mus musculus adult male testis cDNA, RIKEN full-length enriched library, clone:4921505A13 product:unclassifiable, full insert sequence, [AK076552]
A_52_P101728		1,5954206	up	0,0139268	0,03788171
A_52_P691985		1,6543688	up	0,014626718	0,0384268	Mus musculus activated spleen cDNA, RIKEN full-length enriched library, clone:F830009J07 product:unclassifiable, full insert sequence, [AK089703]
A_52_P15658		1,8605007	up	0,023093905	0,046959862	GB
A_52_P539454		1,6255884	up	0,014195739	0,038210288	Mus musculus 2 days neonate thymus thymic cells cDNA, RIKEN full-length enriched library, clone:E430001I12 product:unclassifiable, full insert sequence, [AK087958]
A_52_P411814		1,5855029	up	0,023221757	0,047020126	BC039635 eukaryotic translation elongation factor 1 beta 2 {Mus musculus} (exp=-1; wgp=0; cg=0), partial (39%) [TC1611225]
A_52_P771758		1,850532	up	0,002328494	0,028090501	Mus musculus 2 days pregnant adult female oviduct cDNA, RIKEN full-length enriched library, clone:E230016F18 product:unclassifiable, full insert sequence, [AK087584]
A_51_P328108		1,8322567	up	0,021930162	0,045967963	Mus musculus adult male urinary bladder cDNA, RIKEN full-length enriched library, clone:9530005H04 product:unclassifiable, full insert sequence, [AK035249]
A_51_P167725		1,5425432	up	0,018606039	0,042766474	Mus musculus 2 days neonate thymus thymic cells cDNA, RIKEN full-length enriched library, clone:E430035H02 product:unclassifiable, full insert sequence, [AK089008]
A_51_P470295		1,6463343	up	0,005110709	0,029224925	H3119A01-3 NIA Mouse 15K cDNA Clone Set Mus musculus cDNA clone H3119A01 3', mRNA sequence [BG073133]
A_52_P356711		1,5984566	up	0,010148325	0,03454667	GB
A_52_P964158		1,8384157	up	0,016880702	0,041090883	Mus musculus 16 days neonate heart cDNA, RIKEN full-length enriched library, clone:D830040I01 product:unclassifiable, full insert sequence, [AK085999]
A_52_P915792		1,7919896	up	0,016429175	0,04065371	Mus musculus 16 days neonate thymus cDNA, RIKEN full-length enriched library, clone:A130029O22 product:unclassifiable, full insert sequence, [AK037619]
A_52_P756169		1,7234712	up	0,0036906758	0,028895117
A_52_P39296		1,540933	up	0,014714218	0,03853617
A_52_P665197		1,688353	up	0,01311119	0,03680982
A_52_P377838		2,3136125	up	0,0077795456	0,03248937	Mus musculus clone L2pecB-1aP38 immunoglobulin heavy chain variable region mRNA, partial cds, [AY172399]
A_51_P338083		2,2660248	up	0,012980964	0,036789652	GB
A_52_P875936		1,5834988	up	0,014913764	0,038860265	Mus musculus 12 days embryo spinal ganglion cDNA, RIKEN full-length enriched library, clone:D130058A17 product:unclassifiable, full insert sequence, [AK051572]
A_52_P626780		1,5397953	up	0,025685146	0,04952085	zinc finger protein 64 [Source:MGI Symbol;Acc:MGI:107342] [ENSMUST00000109162]
A_51_P167597		1,5266749	up	0,010563649	0,03481959	GB
A_52_P252078		1,570332	up	0,005064545	0,029224925
A_52_P661470		1,5844119	up	0,026150769	0,04971661	AMPO_MOUSE (Q8BXQ6) Aminopeptidase O (AP-O) , partial (10%) [TC1626248]
A_52_P198289		2,2298484	up	0,020767242	0,044914324
A_52_P842965		2,0455055	up	0,017724302	0,0417837	Mus musculus 11 days embryo head cDNA, RIKEN full-length enriched library, clone:6230407P17 product:unclassifiable, full insert sequence, [AK031758]
A_51_P352489		1,838539	up	0,0047866832	0,029224925	Mus musculus adult male adrenal gland cDNA, RIKEN full-length enriched library, clone:7330417A01 product:vomeronasal 2, receptor, 11, full insert sequence, [AK078638]
A_52_P707934		1,5575054	up	0,014000757	0,03791299	Mus musculus 0 day neonate lung cDNA, RIKEN full-length enriched library, clone:E030049E21 product:unclassifiable, full insert sequence, [AK087356]
A_51_P283997		1,6621296	up	0,0062840725	0,030500865	Mus musculus 12 days embryo spinal ganglion cDNA, RIKEN full-length enriched library, clone:D130052F04 product:unclassifiable, full insert sequence, [AK051490]
A_52_P439715		1,9938003	up	0,0040092114	0,028895117
A_52_P495001		1,7698895	up	0,010280468	0,03458825
A_52_P376318		1,7858318	up	0,002034709	0,027020117	Mus musculus 12 days embryo spinal ganglion cDNA, RIKEN full-length enriched library, clone:D130058E05 product:gastrulation brain homeobox 2, full insert sequence, [AK051578]
A_51_P452332		2,0438519	up	0,0043746526	0,028959878	Mus musculus 2 days neonate thymus thymic cells cDNA, RIKEN full-length enriched library, clone:E430026L22 product:unclassifiable, full insert sequence, [AK088819]
A_52_P200919		1,5720714	up	0,008187011	0,032573503	O96754_BRALA (O96754) Intermediate filament protein E2, partial (6%) [TC1602526]
A_52_P899503		2,9546456	up	0,0043385127	0,028895117	Mus musculus 7 days neonate cerebellum cDNA, RIKEN full-length enriched library, clone:A730031F08 product:unclassifiable, full insert sequence, [AK042855]
A_52_P189050		1,651891	up	0,017831473	0,041926164	Mus musculus adult male olfactory brain cDNA, RIKEN full-length enriched library, clone:6430531P05 product:unclassifiable, full insert sequence, [AK161939]
A_52_P238528		1,5980333	up	0,024001954	0,047764286
A_52_P616567		1,5306866	up	0,023535974	0,047392596	Mus musculus 10 days neonate cerebellum cDNA, RIKEN full-length enriched library, clone:B930087D19 product:protocadherin gamma subfamily B, 2, full insert sequence, [AK047552]
A_52_P374395		1,7507424	up	0,01792483	0,042062975
A_52_P20211		1,8878285	up	0,0029680538	0,028102277	RRRPL3 ribosomal protein L3 {Rattus rattus} (exp=-1; wgp=0; cg=0), partial (30%) [TC1665419]
A_52_P177562		1,5021642	up	0,021747543	0,045744	Mus musculus adult male diencephalon cDNA, RIKEN full-length enriched library, clone:9330199J02 product:unclassifiable, full insert sequence, [AK034489]
A_51_P473000		2,1815345	up	0,012564345	0,036390685
A_52_P923713		1,7203712	up	0,02544055	0,04920792	Mus musculus 16 days neonate thymus cDNA, RIKEN full-length enriched library, clone:A130014D14 product:unclassifiable, full insert sequence, [AK037394]
A_52_P261625		1,5016612	up	0,008985661	0,033136696	Q8CAG2_MOUSE (Q8CAG2) Adult male hypothalamus cDNA, RIKEN full-length enriched library, clone:A230065O19 product:excision repair cross-complementing rodent repair deficiency,complementation group 5, full insert sequence, (Fragment), partial (9%) [TC165374
A_52_P221024		3,968207	up	0,00748311	0,032288138
A_52_P1083712		2,0613716	up	0,0043839016	0,02896766	Mus musculus adult female vagina cDNA, RIKEN full-length enriched library, clone:9930021O22 product:unclassifiable, full insert sequence, [AK036887]
A_52_P679518		1,7941698	up	0,013604535	0,0375579	Mus musculus 2 days pregnant adult female ovary cDNA, RIKEN full-length enriched library, clone:E330033F15 product:unclassifiable, full insert sequence, [AK054503]
A_52_P989547		1,8176725	up	0,023801202	0,047602404
A_52_P11510		2,2687778	up	0,014441512	0,03829189	Mus musculus adult male spinal cord cDNA, RIKEN full-length enriched library, clone:A330107O19 product:unclassifiable, full insert sequence, [AK039782]
A_52_P803797		1,6922249	up	4,2367887E-5	0,018799154	Mus musculus 13 days embryo lung cDNA, RIKEN full-length enriched library, clone:D430037I24 product:unclassifiable, full insert sequence, [AK085108]
A_51_P352027		1,6032108	up	1,226538E-4	0,019775627
A_51_P416108		1,6763439	up	0,0012743729	0,026103854	BC062042 complement component 1, s subcomponent {Rattus norvegicus} (exp=-1; wgp=0; cg=0), partial (98%) [TC1596474]
A_52_P1029561		1,503824	up	0,0036035078	0,028895117
A_52_P755259		2,3473837	up	0,0040646405	0,028895117	Mus musculus adult male aorta and vein cDNA, RIKEN full-length enriched library, clone:A530030L23 product:unclassifiable, full insert sequence, [AK040852]
A_52_P915589		1,7561972	up	0,0021142417	0,027189603	Mus musculus 10 days neonate cortex cDNA, RIKEN full-length enriched library, clone:A830013M21 product:unclassifiable, full insert sequence, [AK043627]
A_52_P403473		1,6406271	up	0,022936272	0,04686523
A_51_P162036		1,5527834	up	0,01238873	0,036266524	Mus musculus 0 day neonate cerebellum cDNA, RIKEN full-length enriched library, clone:C230070G12 product:unclassifiable, full insert sequence, [AK048792]
A_52_P365412		1,5608536	up	0,024460103	0,048274394	Mus musculus adult male urinary bladder cDNA, RIKEN full-length enriched library, clone:9530089C04 product:zinc finger protein 235, full insert sequence, [AK035685]
A_52_P1141039		1,6240396	up	0,012139301	0,036011167	L0064H10-3 NIA Mouse E12,5 Female Mesonephros and Gonads cDNA Library Mus musculus cDNA clone L0064H10 3', mRNA sequence [AW550460]
A_51_P342782		1,8790718	up	4,1374294E-4	0,022668747
A_52_P349521		2,928974	up	0,0011769083	0,026103854	Mus musculus 10 days neonate cerebellum cDNA, RIKEN full-length enriched library, clone:B930063N02 product:hypothetical protein, full insert sequence, [AK047447]
A_52_P1051649		1,81186	up	0,026135286	0,04971661	Mus musculus 0 day neonate thymus cDNA, RIKEN full-length enriched library, clone:A430043M19 product:weakly similar to 8030498B09RIK PROTEIN [Mus musculus], full insert sequence, [AK040015]
A_52_P222230		1,5934925	up	0,016640373	0,040922314	Mus musculus adult male aorta and vein cDNA, RIKEN full-length enriched library, clone:A530041D01 product:unclassifiable, full insert sequence, [AK040896]
A_52_P1196431		1,5948217	up	0,015522127	0,03949886	Mus musculus 0 day neonate thymus cDNA, RIKEN full-length enriched library, clone:A430028D23 product:unclassifiable, full insert sequence, [AK039914]
A_51_P216387		1,6474644	up	0,0060491166	0,030144764
A_52_P891955		2,12872	up	0,019970205	0,044093084	Mus musculus 9,5 days embryo parthenogenote cDNA, RIKEN full-length enriched library, clone:B130054P17 product:hypothetical protein, full insert sequence, [AK045275]
A_52_P336768		1,5237726	up	0,009367342	0,03344281	BC018406 expressed sequence AI317395 {Mus musculus} (exp=-1; wgp=0; cg=0), partial (73%) [TC1615392]
A_52_P23000		1,5870317	up	0,008971202	0,033136696
A_51_P503851		1,6438731	up	0,0170507	0,041274812	Mus musculus 9 days embryo whole body cDNA, RIKEN full-length enriched library, clone:D030020C16 product:unclassifiable, full insert sequence, [AK050790]
A_52_P265556		1,5667148	up	0,0220047	0,046003558	immunoglobulin kappa chain variable 4-91 [Source:MGI Symbol;Acc:MGI:3642277] [ENSMUST00000103333]
A_52_P623682		2,1294463	up	0,014603136	0,0384268
A_51_P449094		1,6531997	up	0,021245012	0,045427356	Mus musculus adult male corpus striatum cDNA, RIKEN full-length enriched library, clone:C030037K22 product:unclassifiable, full insert sequence, [AK081265]
A_51_P226174		1,6775913	up	0,0074645374	0,032288138	Mus musculus adult male aorta and vein cDNA, RIKEN full-length enriched library, clone:A530024F04 product:unclassifiable, full insert sequence, [AK040775]
A_51_P322030		1,852491	up	0,02280061	0,046721067
A_52_P162356		1,8339741	up	8,4968377E-4	0,026103854	AV277330 RIKEN full-length enriched, adult male testis (DH10B) Mus musculus cDNA clone 4932441L17 3', [AV277330]
A_52_P61549		1,9535801	up	0,019633003	0,04383523
A_52_P1195732		1,5907891	up	0,011072743	0,035252117	Mus musculus 10 days neonate skin cDNA, RIKEN full-length enriched library, clone:4732405H24 product:unclassifiable, full insert sequence, [AK028585]
A_52_P1156757		1,6605211	up	4,611574E-4	0,023279961	Mus musculus 0 day neonate lung cDNA, RIKEN full-length enriched library, clone:E030034G19 product:unclassifiable, full insert sequence, [AK087207]
A_52_P1027959		1,5293112	up	0,00811257	0,032573503	Mus musculus adult male corpora quadrigemina cDNA, RIKEN full-length enriched library, clone:B230310H07 product:hypothetical protein, full insert sequence, [AK045769]
A_52_P803094		1,7287235	up	0,003099558	0,028102277	Mus musculus adult male aorta and vein cDNA, RIKEN full-length enriched library, clone:A530060J09 product:hypothetical protein, full insert sequence, [AK041010]
A_52_P500418		1,8279732	up	0,0037810314	0,028895117
A_52_P932685		2,064771	up	0,016839033	0,04101728	Q4T3J6_TETNG (Q4T3J6) Chromosome undetermined SCAF10022, whole genome shotgun sequence, partial (10%) [TC1683744]
A_52_P756294		1,7311639	up	0,0017892785	0,027020117
A_51_P172409		1,5737274	up	0,006873566	0,031218171
A_51_P513770		1,7918111	up	0,014082626	0,037991326	immunoglobulin heavy variable 1-64 [Source:MGI Symbol;Acc:MGI:4439789] [ENSMUST00000103535]
A_51_P198596		1,6800638	up	0,024454094	0,048274394
A_52_P405903		1,7690302	up	0,024401292	0,048252005	Mus musculus 0 day neonate eyeball cDNA, RIKEN full-length enriched library, clone:E130314D01 product:unclassifiable, full insert sequence, [AK087528]
A_51_P428414		1,5178955	up	0,018386003	0,04252833	THAP domain containing 8 [Source:MGI Symbol;Acc:MGI:1922879] [ENSMUST00000014072]
A_52_P680325		1,6686248	up	0,017780045	0,041887593
A_52_P676774		1,5678635	up	0,017806154	0,041921575	Mus musculus 0 day neonate thymus cDNA, RIKEN full-length enriched library, clone:A430070C20 product:splicing factor 3b, subunit 1, full insert sequence, [AK040149]
A_52_P212825		1,8878975	up	0,019006377	0,043243423	RIKEN cDNA 3000002C10 gene [Source:MGI Symbol;Acc:MGI:3036226] [ENSMUST00000144161]
A_52_P536241		1,6515286	up	0,018190362	0,042326212
A_51_P413782		1,5638059	up	0,0025761845	0,028102277	Mus musculus 13 days embryo lung cDNA, RIKEN full-length enriched library, clone:D430030F08 product:hypothetical protein, full insert sequence, [AK085049]
A_52_P883537		1,5235503	up	0,0041260677	0,028895117	Mus musculus 9,5 days embryo parthenogenote cDNA, RIKEN full-length enriched library, clone:B130009M11 product:unclassifiable, full insert sequence, [AK044879]
A_52_P598309	1500012F01Rik	1,6824689	down	0,008904496	0,033031333	Mus musculus RIKEN cDNA 1500012F01 gene (1500012F01Rik), mRNA [NM_001081005]
A_52_P914857	1600017P15Rik	2,6375954	down	0,014281857	0,038230136	Mus musculus adult female placenta cDNA, RIKEN full-length enriched library, clone:1600017P15 product:unclassifiable, full insert sequence, [AK005488]
A_52_P906967	1700007J24Rik	2,497028	down	0,0018759744	0,027020117	Mus musculus adult male testis cDNA, RIKEN full-length enriched library, clone:1700007J24 product:unclassifiable, full insert sequence, [AK005727]
A_51_P386802	1700017G19Rik	1,5289594	down	8,1801794E-5	0,019389015	Mus musculus RIKEN cDNA 1700017G19 gene (1700017G19Rik), long non-coding RNA [NR_040445]
A_51_P427017	1700020I14Rik	1,9295305	down	0,0014235036	0,026545448	Mus musculus RIKEN cDNA 1700020I14 gene (1700020I14Rik), transcript variant 1, long non-coding RNA [NR_015473]
A_51_P183205	1700021K19Rik	2,185031	down	0,0056496393	0,02986538	Mus musculus RIKEN cDNA 1700021K19 gene (1700021K19Rik), transcript variant 2, mRNA [NM_172615]
A_51_P478581	1700030F18Rik	1,8272686	down	0,015489494	0,039485402	Mus musculus RIKEN cDNA 1700030F18 gene (1700030F18Rik), mRNA [NM_028180]
A_51_P257841	1700034I23Rik	2,5686657	down	0,011340398	0,03549469	Mus musculus RIKEN cDNA 1700034I23 gene (1700034I23Rik), non-coding RNA [NR_045380]
A_51_P134262	1700052K11Rik	1,971428	down	0,024087483	0,04784579	Mus musculus RIKEN cDNA 1700052K11 gene (1700052K11Rik), long non-coding RNA [NR_027956]
A_52_P216720	1700084P21Rik	2,183009	down	1,9708864E-4	0,019775627	Mus musculus adult male testis cDNA, RIKEN full-length enriched library, clone:1700084P21 product:hypothetical protein, full insert sequence, [AK007001]
A_52_P550124	1700112J16Rik	2,4168806	down	0,018979793	0,043243423	PREDICTED: Mus musculus RIKEN cDNA 1700112J16 gene (1700112J16Rik), transcript variant X1, ncRNA [XR_391556]
A_51_P389135	2010015L04Rik	1,915069	down	0,0017740828	0,027020117	RIKEN cDNA 2010015L04 gene [Source:MGI Symbol;Acc:MGI:1917130] [ENSMUST00000050128]
A_52_P533270	2310005G13Rik	1,7100686	down	0,005709034	0,02986538	Mus musculus RIKEN cDNA 2310005G13 gene (2310005G13Rik), mRNA [NM_183281]
A_51_P419103	2310007L24Rik	1,6119026	down	0,008321723	0,032573503	Mus musculus adult male tongue cDNA, RIKEN full-length enriched library, clone:2310007L24 product:hypothetical protein, full insert sequence, [AK009213]
A_52_P587606	2310022A10Rik	1,8955014	down	0,0066753654	0,030746099	Mus musculus RIKEN cDNA 2310022A10 gene (2310022A10Rik), transcript variant 1, mRNA [NM_175107]
A_52_P1147469	2310045N14Rik	1,8086435	down	0,023496289	0,04737046	Mus musculus adult male tongue cDNA, RIKEN full-length enriched library, clone:2310045N14 product:unclassifiable, full insert sequence, [AK009831]
A_51_P191601	2510039O18Rik	1,6914823	down	0,0033591008	0,028628156	Mus musculus RIKEN cDNA 2510039O18 gene (2510039O18Rik), mRNA [NM_029841]
A_51_P487913	2600006K01Rik	1,6367787	down	0,020238867	0,044360958	Mus musculus 10 days embryo whole body cDNA, RIKEN full-length enriched library, clone:2600006K01 product:hypothetical Lipocalin-related protein and Bos/Can/Equ allergen containing protein, full insert sequence, [AK011165]
A_51_P301621	2610015P09Rik	1,5019954	down	8,1153295E-4	0,026103854	Mus musculus 16 days embryo lung cDNA, RIKEN full-length enriched library, clone:8430422M09 product:hypothetical protein, full insert sequence, [AK018435]
A_51_P222566	2610528J11Rik	1,5840538	down	0,0075009624	0,032288138	Mus musculus RIKEN cDNA 2610528J11 gene (2610528J11Rik), mRNA [NM_025572]
A_51_P150715	2810404F17Rik	1,9022536	down	0,0017687425	0,027020117	Mus musculus 10, 11 days embryo whole body cDNA, RIKEN full-length enriched library, clone:2810404F17 product:unclassifiable, full insert sequence, [AK012982]
A_52_P219141	3110009E18Rik	2,069932	down	0,022066044	0,046003558	Mus musculus RIKEN cDNA 3110009E18 gene (3110009E18Rik), transcript variant 1, mRNA [NM_028439]
A_52_P617386	4632427E13Rik	1,5012549	down	0,0057224915	0,02986538	Mus musculus blastocyst blastocyst cDNA, RIKEN full-length enriched library, clone:I1C0042P09 product:hypothetical protein, full insert sequence, [AK145781]
A_51_P438555	4930412D23Rik	1,5947387	down	0,002754228	0,028102277	Mus musculus RIKEN cDNA 4930412D23 gene (4930412D23Rik), mRNA [NM_001281537]
A_52_P102300	4930420G21Rik	1,5509396	down	0,009874085	0,034296434	Mus musculus 2 days pregnant adult female oviduct cDNA, RIKEN full-length enriched library, clone:E230031G14 product:unclassifiable, full insert sequence, [AK054212]
A_52_P1051417	4930430J02Rik	1,7130517	down	0,023346193	0,047192194	Mus musculus RIKEN cDNA 4930430J02 gene (4930430J02Rik), long non-coding RNA [NR_040729]
A_52_P367852	4930445E18Rik	1,5219928	down	0,0032587128	0,028384985	Mus musculus adult male testis cDNA, RIKEN full-length enriched library, clone:4930445E18 product:unclassifiable, full insert sequence, [AK019612]
A_52_P397184	4930448K20Rik	1,9806763	down	0,016329318	0,040546432	Mus musculus RIKEN cDNA 4930448K20 gene (4930448K20Rik), non-coding RNA [NR_004448]
A_52_P1051455	4930473M17Rik	1,602919	down	0,009913093	0,03436539	Mus musculus adult male testis cDNA, RIKEN full-length enriched library, clone:4930473M17 product:unclassifiable, full insert sequence, [AK015567]
A_51_P394621	4930473O22Rik	2,5293078	down	0,014283677	0,038230136	Mus musculus RIKEN cDNA 4930473O22 gene (4930473O22Rik), long non-coding RNA [NR_045356]
A_51_P128807	4930485G23Rik	1,9114232	down	0,021599183	0,045744	Mus musculus adult male testis cDNA, RIKEN full-length enriched library, clone:4930485G23 product:unclassifiable, full insert sequence, [AK015626]
A_51_P252229	4930488N24Rik	2,899468	down	0,004015728	0,028895117	PREDICTED: Mus musculus RIKEN cDNA 4930488N24 gene (4930488N24Rik), transcript variant X4, misc_RNA [XR_385406]
A_52_P32393	4930511J24Rik	2,1173346	down	0,00430921	0,028895117	Mus musculus adult male testis cDNA, RIKEN full-length enriched library, clone:4930511J24 product:unclassifiable, full insert sequence, [AK015759]
A_52_P619851	4930518F22Rik	2,1190784	down	0,024865065	0,048698403	Mus musculus 13 days embryo male testis cDNA, RIKEN full-length enriched library, clone:6030456O14 product:hypothetical protein, full insert sequence, [AK077946]
A_52_P722518	4930519D14Rik	1,5398773	down	0,023888553	0,047697343	Mus musculus RIKEN cDNA 4930519D14 gene (4930519D14Rik), long non-coding RNA [NR_045975]
A_51_P321807	4930519F09Rik	1,8727542	down	0,020266026	0,044365164	Mus musculus RIKEN cDNA 4930519F09 gene (4930519F09Rik), non-coding RNA [NR_033601]
A_51_P140933	4930519P11Rik	2,404145	down	0,0018108912	0,027020117	Mus musculus 0 day neonate eyeball cDNA, RIKEN full-length enriched library, clone:E130011D12 product:hypothetical protein, full insert sequence, [AK053350]
A_52_P239032	4930529K09Rik	1,6087666	down	0,021477586	0,045621134	Mus musculus RIKEN cDNA 4930529K09 gene (4930529K09Rik), long non-coding RNA [NR_040457]
A_51_P372156	4930563E22Rik	1,831279	down	0,014852785	0,038757667	Mus musculus RIKEN cDNA 4930563E22 gene (4930563E22Rik), mRNA [NM_001163728]
A_51_P246871	4930583I09Rik	1,9523993	down	0,0081376685	0,032573503	RIKEN cDNA 4930583I09 gene [Source:MGI Symbol;Acc:MGI:1925307] [ENSMUST00000024896]
A_52_P778486	4932412D23Rik	2,5142703	down	0,0042702737	0,028895117	Mus musculus RIKEN cDNA 4932412D23 gene (4932412D23Rik), transcript variant 1, long non-coding RNA [NR_040521]
A_51_P389945	4932438H23Rik	2,0945203	down	0,013825118	0,037774693	Mus musculus RIKEN cDNA 4932438H23 gene (4932438H23Rik), transcript variant 1, mRNA [NM_028905]
A_52_P425317	4933406C10Rik	1,7158927	down	0,0229753	0,046900883	Mus musculus adult male testis cDNA, RIKEN full-length enriched library, clone:4933406C10 product:unclassifiable, full insert sequence, [AK016682]
A_52_P234491	4933433G08Rik	2,054516	down	0,017437683	0,041600004	Mus musculus RIKEN cDNA 4933433G08 gene (4933433G08Rik), long non-coding RNA [NR_105026]
A_52_P479555	5430414B19Rik	3,869425	down	0,001248005	0,026103854	Mus musculus 6 days neonate head cDNA, RIKEN full-length enriched library, clone:5430414B19 product:unclassifiable, full insert sequence, [AK017307]
A_52_P745820	5730419A17Rik	1,5747561	down	0,013943091	0,03788171	Mus musculus 8 days embryo whole body cDNA, RIKEN full-length enriched library, clone:5730419A17 product:unclassifiable, full insert sequence, [AK017574]
A_51_P195862	6030487A22Rik	1,7305522	down	0,004266199	0,028895117	Mus musculus 13 days embryo male testis cDNA, RIKEN full-length enriched library, clone:6030487A22 product:unclassifiable, full insert sequence, [AK031681]
A_52_P568955	6230426I18Rik	6,979133	down	0,011593712	0,03572801	Mus musculus 11 days embryo head cDNA, RIKEN full-length enriched library, clone:6230426I18 product:unclassifiable, full insert sequence, [AK018099]
A_51_P365604	9030612E09Rik	1,7574661	down	0,007486535	0,032288138	Mus musculus RIKEN cDNA 9030612E09 gene (9030612E09Rik), long non-coding RNA [NR_102361]
A_51_P206165	9130230L23Rik	2,1624029	down	0,015622213	0,03958683	Mus musculus RIKEN cDNA 9130230L23 gene (9130230L23Rik), long non-coding RNA [NR_027961]
A_52_P298053	9230112J17Rik	3,3810673	down	0,003848554	0,028895117	Mus musculus RIKEN cDNA 9230112J17 gene (9230112J17Rik), transcript variant 1, long non-coding RNA [NR_040463]
A_52_P134642	9330182L06Rik	2,2554145	down	0,013819844	0,037774693	Mus musculus RIKEN cDNA 9330182L06 gene (9330182L06Rik), mRNA [NM_172706]
A_51_P462862	9430015G10Rik	1,606181	down	0,0055418937	0,02982813	Mus musculus RIKEN cDNA 9430015G10 gene (9430015G10Rik), transcript variant 2, mRNA [NM_145557]
A_52_P418807	9430081H08Rik	1,5898752	down	0,016458554	0,040659346	Mus musculus 12 days embryo embryonic body between diaphragm region and neck cDNA, RIKEN full-length enriched library, clone:9430081H08 product:unclassifiable, full insert sequence, [AK020500]
A_51_P158073	A230050P20Rik	1,6724898	down	0,02266569	0,046577606	Mus musculus RIKEN cDNA A230050P20 gene (A230050P20Rik), mRNA [NM_175687]
A_51_P265643	A230072E10Rik	6,1932034	down	1,9496429E-5	0,017488297	Mus musculus RIKEN cDNA A230072E10 gene (A230072E10Rik), long non-coding RNA [NR_015600]
A_52_P1027874	A230083G16Rik	1,8215737	down	0,0013838005	0,026541041	PREDICTED: Mus musculus RIKEN cDNA A230083G16 gene (A230083G16Rik), misc_RNA [XR_105027]
A_52_P16822	A330078L11Rik	1,737781	down	0,0029185156	0,028102277	Mus musculus 0 day neonate skin cDNA, RIKEN full-length enriched library, clone:4631422E18 product:unclassifiable, full insert sequence, [AK028476]
A_52_P747383	A330084C13Rik	2,4258783	down	0,0071436986	0,03188009	Mus musculus adult male spinal cord cDNA, RIKEN full-length enriched library, clone:A330084C13 product:hypothetical protein, full insert sequence, [AK039675]
A_52_P504859	A530020G20Rik	1,9303904	down	0,022281839	0,046099674	Mus musculus adult male aorta and vein cDNA, RIKEN full-length enriched library, clone:A530051K04 product:unclassifiable, full insert sequence, [AK040960]
A_52_P219704	A530072M11Rik	2,1445801	down	0,008929528	0,033064134	Mus musculus RIKEN cDNA gene A530072M11 (A530072M11Rik), long non-coding RNA [NR_045765]
A_51_P214047	A630038E17Rik	1,6532187	down	0,023139086	0,046994474	Mus musculus 0 day neonate thymus cDNA, RIKEN full-length enriched library, clone:A430038C16 product:hypothetical protein, full insert sequence, [AK039976]
A_51_P121335	A930018O16Rik	2,3003864	down	0,013253984	0,037123572	Mus musculus adult retina cDNA, RIKEN full-length enriched library, clone:A930018O16 product:unclassifiable, full insert sequence, [AK020873]
A_51_P340829	AA986860	1,5454206	down	0,0051031155	0,029224925	Mus musculus expressed sequence AA986860 (AA986860), mRNA [NM_177604]
A_51_P268343	Aagab	3,8425674	down	0,0024190943	0,028090501	Mus musculus alpha- and gamma-adaptin binding protein (Aagab), mRNA [NM_025857]
A_52_P497424	Aanat	2,0818129	down	0,0019898424	0,027020117	arylalkylamine N-acetyltransferase [Source:MGI Symbol;Acc:MGI:1328365] [ENSMUST00000132601]
A_52_P585339	Abca13	1,8936177	down	0,002214423	0,027502734	ATP-binding cassette, sub-family A (ABC1), member 13 [Source:MGI Symbol;Acc:MGI:2388707] [ENSMUST00000141233]
A_52_P51671	Abca5	1,8039851	down	0,015122231	0,03903494	Mus musculus ATP-binding cassette, sub-family A (ABC1), member 5 (Abca5), mRNA [NM_147219]
A_51_P374869	Abca7	2,6228805	down	6,234357E-4	0,024445264	Mus musculus ATP-binding cassette, sub-family A (ABC1), member 7 (Abca7), mRNA [NM_013850]
A_51_P264336	Abcc6	2,0211558	down	0,0022092927	0,027502734	Mus musculus ATP-binding cassette, sub-family C (CFTR/MRP), member 6 (Abcc6), mRNA [NM_018795]
A_51_P138760	Abcd4	2,6323516	down	0,004307239	0,028895117	Mus musculus ATP-binding cassette, sub-family D (ALD), member 4 (Abcd4), mRNA [NM_008992]
A_52_P507364	Acap2	1,851763	down	0,0011460352	0,026103854	Mus musculus ArfGAP with coiled-coil, ankyrin repeat and PH domains 2 (Acap2), mRNA [NM_030138]
A_52_P129114	Acap3	2,1466112	down	0,006019997	0,030041376	Mus musculus ArfGAP with coiled-coil, ankyrin repeat and PH domains 3 (Acap3), mRNA [NM_207223]
A_52_P675395	Ackr3	2,2797976	down	0,02213413	0,046003558	Mus musculus atypical chemokine receptor 3 (Ackr3), transcript variant 2, mRNA [NM_007722]
A_52_P373556	Acly	2,0187624	down	0,02354564	0,047392596	Mus musculus 7 days neonate cerebellum cDNA, RIKEN full-length enriched library, clone:A730098H14 product:unclassifiable, full insert sequence, [AK043466]
A_52_P200359	Aco2	1,5889338	down	0,023143599	0,046994474	Mus musculus aconitase 2, mitochondrial (Aco2), mRNA [NM_080633]
A_52_P593037	Acsl5	2,514646	down	0,0010252991	0,026103854	Mus musculus acyl-CoA synthetase long-chain family member 5 (Acsl5), mRNA [NM_027976]
A_52_P647326	Acvr1c	1,9895706	down	9,4438455E-4	0,026103854	Mus musculus activin A receptor, type IC (Acvr1c), transcript variant 2, mRNA [NM_001033369]
A_52_P575854	Acvr2a	2,4558082	down	0,008407282	0,032573503	Mus musculus activin receptor IIA (Acvr2a), mRNA [NM_007396]
A_52_P331557	Adam1a	1,6096808	down	0,011755001	0,035878092	Mus musculus a disintegrin and metallopeptidase domain 1a (Adam1a), mRNA [NM_172126]
A_51_P385472	Adam22	1,705081	down	0,021724965	0,045744	Mus musculus a disintegrin and metallopeptidase domain 22 (Adam22), transcript variant 1, mRNA [NM_001007220]
A_52_P1084681	Adam28	1,7783176	down	0,0032469823	0,028384985	Mus musculus a disintegrin and metallopeptidase domain 28 (Adam28), transcript variant 4, mRNA [NM_001048175]
A_51_P452854	Add2	2,0307715	down	0,010782991	0,03504351	Mus musculus adducin 2 (beta) (Add2), transcript variant 3, mRNA [NM_013458]
A_51_P485240	Adipor1	1,7913485	down	0,014424578	0,03829189	Mus musculus adiponectin receptor 1 (Adipor1), mRNA [NM_028320]
A_51_P229833	Agrn	1,5529257	down	0,022141447	0,046003558	Mus musculus agrin (Agrn), mRNA [NM_021604]
A_52_P496566	Ahnak	1,5599177	down	0,009185911	0,033236228	Mus musculus AHNAK nucleoprotein (desmoyokin) (Ahnak), transcript variant 3, mRNA [NM_001039959]
A_51_P290399	AI661453	2,037405	down	0,0015814779	0,026887203	Mus musculus expressed sequence AI661453 (AI661453), mRNA [NM_145489]
A_52_P537504	Ak7	1,6237592	down	0,024872113	0,048698403	Mus musculus adult male olfactory brain cDNA, RIKEN full-length enriched library, clone:6430521C12 product:hypothetical NAD(P)-binding Rossmann-fold domains structure containing protein, full insert sequence, [AK078221]
A_52_P639751	Akap14	2,2099092	down	0,0079348665	0,032573503	Mus musculus A kinase (PRKA) anchor protein 14 (Akap14), mRNA [NM_001033785]
A_51_P382764	Akr1c20	1,8153695	down	0,0022398517	0,027502734	PREDICTED: Mus musculus aldo-keto reductase family 1, member C20 (Akr1c20), transcript variant X1, mRNA [XM_006516464]
A_52_P58145	Aldh1a2	1,686294	down	0,012596775	0,036390685	Mus musculus aldehyde dehydrogenase family 1, subfamily A2 (Aldh1a2), mRNA [NM_009022]
A_52_P93902	Alg5	1,6703485	down	0,024870854	0,048698403	Mus musculus asparagine-linked glycosylation 5 (dolichyl-phosphate beta-glucosyltransferase) (Alg5), mRNA [NM_025442]
A_52_P188690	Alx1	2,3435438	down	0,009247091	0,033270918	Mus musculus ALX homeobox 1 (Alx1), mRNA [NM_172553]
A_52_P368690	Amica1	2,9331293	down	0,0108365305	0,03507195	Mus musculus adhesion molecule, interacts with CXADR antigen 1 (Amica1), mRNA [NM_001005421]
A_52_P322268	Ammecr1	1,5639375	down	0,015060472	0,038987715	Alport syndrome, mental retardation, midface hypoplasia and elliptocytosis chromosomal region gene 1 [Source:MGI Symbol;Acc:MGI:1860206] [ENSMUST00000041317]
A_52_P464592	Amn1	1,8243003	down	0,005781769	0,02986538	Mus musculus 16 days neonate cerebellum cDNA, RIKEN full-length enriched library, clone:9630047O21 product:unclassifiable, full insert sequence, [AK036242]
A_51_P434198	Anapc4	2,5833738	down	0,006212456	0,030434342	Mus musculus anaphase promoting complex subunit 4 (Anapc4), mRNA [NM_024213]
A_51_P467971	Ank3	3,419542	down	1,4706513E-4	0,019775627	Mus musculus ankyrin 3, epithelial (Ank3), transcript variant 2, mRNA [NM_146005]
A_51_P167322	Ankrd17	2,832426	down	0,01747802	0,04164248	Mus musculus ankyrin repeat domain 17 (Ankrd17), transcript variant 1, mRNA [NM_030886]
A_51_P242493	Ankrd60	1,7303714	down	0,01381516	0,037774693	Mus musculus ankyrin repeat domain 60 (Ankrd60), transcript variant 1, mRNA [NM_027303]
A_51_P142515	Antxr2	1,86712	down	0,008686067	0,032573503	Mus musculus anthrax toxin receptor 2 (Antxr2), mRNA [NM_133738]
A_52_P134906	Ap1g1	1,5467283	down	0,0106987655	0,034992862	Mus musculus adaptor protein complex AP-1, gamma 1 subunit (Ap1g1), mRNA [NM_009677]
A_52_P668488	Ap2a2	1,7300161	down	0,009520033	0,033719525	Mus musculus adaptor-related protein complex 2, alpha 2 subunit (Ap2a2), mRNA [NM_007459]
A_52_P127823	Ap3m1	2,1695342	down	0,012382667	0,036266524	Mus musculus adaptor-related protein complex 3, mu 1 subunit (Ap3m1), mRNA [NM_018829]
A_51_P393067	Ap4m1	2,0030942	down	0,00613996	0,030386452	Mus musculus adaptor-related protein complex AP-4, mu 1 (Ap4m1), mRNA [NM_021392]
A_51_P459070	Aplf	2,0245738	down	0,0038322043	0,028895117	Mus musculus aprataxin and PNKP like factor (Aplf), transcript variant 2, mRNA [NM_024251]
A_52_P381311	App	2,430951	down	0,015542068	0,039511006	Mus musculus adult male pituitary gland cDNA, RIKEN full-length enriched library, clone:5330435A13 product:unclassifiable, full insert sequence, [AK030583]
A_51_P516572	Aprt	3,287113	down	0,003011909	0,028102277	Mouse adenine phosphoribosyltransferase (APRT), complete cds, [M11310]
A_51_P492298	Aqp2	1,8294368	down	0,003184037	0,028202467	Mus musculus aquaporin 2 (Aqp2), mRNA [NM_009699]
A_52_P403405	Aqp7	1,5867023	down	0,025366308	0,0491438	Mus musculus aquaporin 7 (Aqp7), mRNA [NM_007473]
A_52_P136092	Aqp9	1,5650959	down	0,00870624	0,032573503	Mus musculus aquaporin 9 (Aqp9), transcript variant 1, mRNA [NM_022026]
A_52_P207182	Arcn1	3,112494	down	0,0013829283	0,026541041	Mus musculus archain 1 (Arcn1), mRNA [NM_145985]
A_52_P290725	Arfgef2	1,6224859	down	0,0100603	0,034499325	Mus musculus ADP-ribosylation factor guanine nucleotide-exchange factor 2 (brefeldin A-inhibited) (Arfgef2), mRNA [NM_001085495]
A_52_P100625	Arhgap42	1,8115159	down	0,0035968134	0,028895117	Mus musculus Rho GTPase activating protein 42 (Arhgap42), mRNA [NM_027823]
A_52_P599736	Arhgef10l	2,161112	down	0,009411203	0,0334994	Mus musculus Rho guanine nucleotide exchange factor (GEF) 10-like (Arhgef10l), transcript variant 1, mRNA [NM_172415]
A_52_P27878	Arhgef39	2,4127686	down	0,0017247056	0,027020117	Mus musculus Rho guanine nucleotide exchange factor (GEF) 39 (Arhgef39), mRNA [NM_001013377]
A_52_P203691	Arl5c	2,459715	down	0,0067410693	0,030794945	Mus musculus ADP-ribosylation factor-like 5C (Arl5c), mRNA [NM_207231]
A_51_P496001	Armcx1	2,0814476	down	0,006610458	0,030589106	Mus musculus armadillo repeat containing, X-linked 1 (Armcx1), transcript variant 2, mRNA [NM_030066]
A_51_P346641	Armcx4	1,5215286	down	0,008978153	0,033136696	Mus musculus armadillo repeat containing, X-linked 4 (Armcx4), mRNA [NM_001202500]
A_52_P84015	Arnt	1,9893724	down	0,012549553	0,036390685	Mus musculus 16 days neonate thymus cDNA, RIKEN full-length enriched library, clone:A130047M16 product:aryl hydrocarbon receptor nuclear translocator, full insert sequence, [AK037762]
A_51_P193821	Arr3	1,5975609	down	0,003191249	0,028202467	Mus musculus arrestin 3, retinal (Arr3), mRNA [NM_133205]
A_51_P435239	Asap1	4,4801064	down	0,012867452	0,036708437	Mus musculus ArfGAP with SH3 domain, ankyrin repeat and PH domain1 (Asap1), transcript variant 1, mRNA [NM_010026]
A_52_P491899	Asb11	3,014879	down	0,0019411122	0,027020117	ankyrin repeat and SOCS box-containing 11 [Source:MGI Symbol;Acc:MGI:1916104] [ENSMUST00000134085]
A_51_P134627	Asb13	1,5214891	down	0,016154768	0,040307686	Mus musculus ankyrin repeat and SOCS box-containing 13 (Asb13), transcript variant 1, mRNA [NM_178283]
A_51_P155763	Ascc3	3,4795694	down	0,0132849505	0,03714496	Mus musculus activating signal cointegrator 1 complex subunit 3 (Ascc3), mRNA [NM_198007]
A_52_P67666	Asic5	1,6007075	down	0,017310841	0,041437354	Mus musculus acid-sensing (proton-gated) ion channel family member 5 (Asic5), mRNA [NM_021370]
A_52_P322781	Atad1	2,178277	down	0,010584261	0,03484067	Mus musculus activated spleen cDNA, RIKEN full-length enriched library, clone:F830111L23 product:unclassifiable, full insert sequence, [AK172266]
A_52_P572188	Atp1a3	2,9916725	down	0,0010674548	0,026103854	ATPase, Na+/K+ transporting, alpha 3 polypeptide [Source:MGI Symbol;Acc:MGI:88107] [ENSMUST00000146595]
A_52_P572950	Atp1b3	1,624618	down	0,0051245047	0,029224925	Mus musculus ATPase, Na+/K+ transporting, beta 3 polypeptide (Atp1b3), mRNA [NM_007502]
A_52_P178358	Atp6v0e	2,3469348	down	0,019314194	0,043564737	ATPase, H+ transporting, lysosomal V0 subunit E [Source:MGI Symbol;Acc:MGI:1328318] [ENSMUST00000167352]
A_51_P212030	Atp6v0e2	1,5446533	down	0,00776947	0,03248937	Mus musculus ATPase, H+ transporting, lysosomal V0 subunit E2 (Atp6v0e2), mRNA [NM_133764]
A_51_P118664	Atrx	1,8255743	down	0,0052077053	0,029258514	Mus musculus 0 day neonate head cDNA, RIKEN full-length enriched library, clone:4833408C14 product:unclassifiable, full insert sequence, [AK014663]
A_52_P349318	B3gat1	1,544394	down	0,003465497	0,028782878	Mus musculus beta-1,3-glucuronyltransferase 1 (glucuronosyltransferase P) (B3gat1), mRNA [NM_029792]
A_51_P389156	B3gnt5	1,6977606	down	0,01563393	0,03958683	Mus musculus UDP-GlcNAc:betaGal beta-1,3-N-acetylglucosaminyltransferase 5 (B3gnt5), transcript variant 2, mRNA [NM_054052]
A_51_P170178	B3gnt8	1,5050293	down	0,01428471	0,038230136	Mus musculus UDP-GlcNAc:betaGal beta-1,3-N-acetylglucosaminyltransferase 8 (B3gnt8), transcript variant 1, mRNA [NM_146184]
A_51_P513062	B630019K06Rik	1,518438	down	0,017636891	0,04164248	Mus musculus RIKEN cDNA B630019K06 gene (B630019K06Rik), non-coding RNA [NR_045448]
A_51_P331156	B930054O08	1,9117054	down	0,009836622	0,034199417	Mus musculus 10 days neonate cerebellum cDNA, RIKEN full-length enriched library, clone:B930054O08 product:unclassifiable, full insert sequence, [AK081017]
A_51_P245123	Baat	2,1346674	down	0,021535605	0,04568369	Mus musculus bile acid-Coenzyme A: amino acid N-acyltransferase (Baat), mRNA [NM_007519]
A_51_P314019	Banf1	2,7608697	down	4,8736416E-4	0,023630576	Mus musculus barrier to autointegration factor 1 (Banf1), transcript variant 2, mRNA [NM_001038231]
A_51_P492165	Bank1	1,92125	down	0,0018353567	0,027020117	Mus musculus B cell scaffold protein with ankyrin repeats 1 (Bank1), mRNA [NM_001033350]
A_51_P241387	Barx2	1,5121822	down	0,0061913733	0,030434342	Mus musculus BarH-like homeobox 2 (Barx2), mRNA [NM_013800]
A_51_P456136	Bbs5	1,5053185	down	0,011864559	0,035918426	Mus musculus Bardet-Biedl syndrome 5 (human) (Bbs5), mRNA [NM_028284]
A_52_P487686	BC100530	2,324715	down	6,083269E-4	0,024445264	Mus musculus cDNA sequence BC100530 (BC100530), mRNA [NM_001082546]
A_51_P440399	Bcap31	2,0495706	down	0,006138817	0,030386452	Mus musculus B cell receptor associated protein 31 (Bcap31), mRNA [NM_012060]
A_51_P435617	Best3	2,216986	down	0,018023646	0,04210211	Mus musculus 7 days embryo whole body cDNA, RIKEN full-length enriched library, clone:C430017E22 product:unclassifiable, full insert sequence, [AK049492]
A_52_P630016	Bet1l	1,7939097	down	0,009376986	0,03344396	Mus musculus blocked early in transport 1 homolog (S, cerevisiae)-like (Bet1l), mRNA [NM_018742]
A_51_P107463	Bhlha9	2,2469215	down	0,017059796	0,041274812	Mus musculus basic helix-loop-helix family, member a9 (Bhlha9), mRNA [NM_177182]
A_52_P542570	Bhlhe23	2,3264315	down	0,0075304396	0,032288138	Mus musculus basic helix-loop-helix family, member e23 (Bhlhe23), mRNA [NM_080641]
A_51_P272553	Bhlhe40	1,9460092	down	0,012081632	0,036011167	Mus musculus basic helix-loop-helix family, member e40 (Bhlhe40), mRNA [NM_011498]
A_52_P297398	Bicd2	2,1247985	down	0,019567683	0,043771703	Mus musculus bicaudal D homolog 2 (Drosophila) (Bicd2), transcript variant 1, mRNA [NM_001039179]
A_52_P437421	Bmper	1,7470853	down	0,004659749	0,029224925	Mus musculus BMP-binding endothelial regulator (Bmper), mRNA [NM_028472]
A_52_P17146	Bmpr1a	2,665302	down	0,0042287125	0,028895117	Mus musculus bone morphogenetic protein receptor, type 1A (Bmpr1a), mRNA [NM_009758]
A_52_P364922	Bnip2	1,5401915	down	0,0035796158	0,028895117	Mus musculus BCL2/adenovirus E1B interacting protein 2 (Bnip2), transcript variant alpha, mRNA [NM_001008238]
A_52_P331523	Brd9	1,6035683	down	0,0063796686	0,030541807	Mus musculus bromodomain containing 9 (Brd9), mRNA [NM_001024508]
A_52_P459509	Brinp2	1,9801037	down	0,011585959	0,03572801	Mus musculus 16 days embryo head cDNA, RIKEN full-length enriched library, clone:C130002B21 product:unclassifiable, full insert sequence, [AK047824]
A_52_P110040	Bub3	2,167594	down	0,004349942	0,028895117	Mus musculus budding uninhibited by benzimidazoles 3 homolog (S, cerevisiae) (Bub3), mRNA [NM_009774]
A_51_P396696	C030039L03Rik	2,4749203	down	0,0070460406	0,031641044	Mus musculus RIKEN cDNA C030039L03 gene (C030039L03Rik), transcript variant 2, mRNA [NM_198417]
A_52_P289173	C130021I20Rik	1,9917558	down	0,0015263995	0,026758231	Mus musculus 16 days embryo head cDNA, RIKEN full-length enriched library, clone:C130021I20 product:hypothetical protein, full insert sequence, [AK081497]
A_51_P231820	C130026I21Rik	1,8494607	down	0,0054493765	0,029760065	Mus musculus RIKEN cDNA C130026I21 gene (C130026I21Rik), transcript variant 1, mRNA [NM_175219]
A_52_P631153	C530043K16Rik	1,5701542	down	0,0039742426	0,028895117	Mus musculus 13 days embryo lung cDNA, RIKEN full-length enriched library, clone:D430012G20 product:hypothetical protein, full insert sequence, [AK084923]
A_52_P28955	C730034F03Rik	1,6921637	down	0,0203914	0,04450386	Mus musculus adult male liver tumor cDNA, RIKEN full-length enriched library, clone:C730034F03 product:hypothetical protein, full insert sequence, [AK083297]
A_51_P189722	Cabin1	1,8363543	down	0,008105035	0,032573503	Mus musculus calcineurin binding protein 1 (Cabin1), mRNA [NM_172549]
A_52_P625321	Cabp4	1,9094986	down	0,017980013	0,042094637	Mus musculus calcium binding protein 4 (Cabp4), mRNA [NM_144532]
A_52_P510764	Cabs1	2,151902	down	0,020725615	0,044908017	Mus musculus calcium binding protein, spermatid specific 1 (Cabs1), mRNA [NM_027631]
A_52_P86353	Cacng5	1,7682469	down	0,015470573	0,03947967	Mus musculus calcium channel, voltage-dependent, gamma subunit 5 (Cacng5), transcript variant 2, mRNA [NM_080644]
A_51_P503937	Calm1	1,9275434	down	0,022657543	0,046577606	Mus musculus calmodulin 1 (Calm1), mRNA [NM_009790]
A_52_P842837	Caln1	2,282348	down	0,018527271	0,042712223	PREDICTED: Mus musculus calneuron 1 (Caln1), transcript variant X4, mRNA [XM_006504369]
A_51_P454913	Camkv	1,6869867	down	0,010061893	0,034499325	Mus musculus 13 days embryo lung cDNA, RIKEN full-length enriched library, clone:D430043A01 product:similar to Calmodulin binding protein kinase [Fugu rubripes], full insert sequence, [AK085143]
A_52_P474089	Capn6	1,7817032	down	0,020918678	0,04507881	Mus musculus calpain 6 (Capn6), mRNA [NM_007603]
A_52_P547486	Caprin1	2,3173614	down	0,009171649	0,033236228	Mus musculus cell cycle associated protein 1 (Caprin1), transcript variant 1, mRNA [NM_016739]
A_51_P238425	Cbr2	1,7906152	down	0,013308748	0,037158556	Mus musculus carbonyl reductase 2 (Cbr2), mRNA [NM_007621]
A_51_P491075	Ccdc11	2,1220033	down	0,020241886	0,044360958	Mus musculus coiled-coil domain containing 11 (Ccdc11), transcript variant 1, mRNA [NM_028948]
A_51_P403243	Ccdc116	1,8698835	down	0,021143014	0,0453175	Mus musculus coiled-coil domain containing 116 (Ccdc116), transcript variant 2, mRNA [NM_029779]
A_51_P289828	Ccdc138	2,003487	down	0,006633116	0,030630141	Mus musculus coiled-coil domain containing 138 (Ccdc138), mRNA [NM_001162956]
A_51_P378932	Ccdc159	1,5673342	down	2,2461123E-4	0,019775627	Mus musculus coiled-coil domain containing 159 (Ccdc159), transcript variant 2, mRNA [NM_025977]
A_51_P107438	Ccdc50	1,9800217	down	0,0040535512	0,028895117	Mus musculus coiled-coil domain containing 50 (Ccdc50), transcript variant 1, mRNA [NM_026202]
A_51_P182296	Ccdc53	1,5387174	down	0,012181567	0,036011167	Mus musculus coiled-coil domain containing 53 (Ccdc53), transcript variant 1, mRNA [NM_026070]
A_52_P411192	Ccdc66	1,5273075	down	0,0076022814	0,032288138	PREDICTED: Mus musculus coiled-coil domain containing 66 (Ccdc66), transcript variant X3, mRNA [XM_006519129]
A_52_P429364	Ccdc69	1,5458525	down	0,011161022	0,03533594	Mus musculus coiled-coil domain containing 69 (Ccdc69), mRNA [NM_177471]
A_51_P178545	Ccdc77	1,5929568	down	0,005538214	0,02982813	Mus musculus coiled-coil domain containing 77 (Ccdc77), transcript variant 1, mRNA [NM_026028]
A_51_P487547	Ccdc91	2,333866	down	0,0021538795	0,027465627	Mus musculus coiled-coil domain containing 91 (Ccdc91), mRNA [NM_025911]
A_51_P386304	Ccnl2	1,5940516	down	0,023365756	0,047205143	Mus musculus cyclin L2 (Ccnl2), mRNA [NM_207678]
A_51_P412768	Ccr3	1,9065657	down	0,01099461	0,0351906	Mus musculus chemokine (C-C motif) receptor 3 (Ccr3), mRNA [NM_009914]
A_51_P229076	Cd2ap	2,363703	down	0,0021271962	0,0272585	Mus musculus CD2-associated protein (Cd2ap), mRNA [NM_009847]
A_52_P150547	Cd8a	1,6422489	down	0,003227049	0,02837905	Mus musculus CD8 antigen, alpha chain (Cd8a), transcript variant 2, mRNA [NM_009857]
A_52_P469502	Cda	1,6817127	down	0,0121421935	0,036011167	Mus musculus cytidine deaminase (Cda), mRNA [NM_028176]
A_52_P432615	Cdc14a	1,5699978	down	4,444194E-4	0,022779668	CDC14 cell division cycle 14A [Source:MGI Symbol;Acc:MGI:2442676] [ENSMUST00000148857]
A_51_P474431	Cdc25b	1,9642078	down	0,011255952	0,035426628	Mus musculus cell division cycle 25B (Cdc25b), transcript variant 1, mRNA [NM_023117]
A_51_P401451	Cdc45	2,4137323	down	0,0059866817	0,030041376	Mus musculus cell division cycle 45 (Cdc45), transcript variant 1, mRNA [NM_009862]
A_51_P401761	Cdh10	1,5177228	down	0,020841328	0,044943772	cadherin 10 [Source:MGI Symbol;Acc:MGI:107436] [ENSMUST00000176593]
A_52_P227880	Cenpf	1,6810504	down	0,014095238	0,03799678	Mus musculus centromere protein F (Cenpf), mRNA [NM_001081363]
A_52_P478501	Cenpp	1,6018909	down	0,013001887	0,03680982	Mus musculus adult male testis cDNA, RIKEN full-length enriched library, clone:4921520E21 product:hypothetical protein, full insert sequence, [AK076577]
A_51_P113003	Cenpq	1,7049457	down	0,005578226	0,02982813	Mus musculus centromere protein Q (Cenpq), mRNA [NM_031863]
A_51_P241791	Cenpu	1,7472262	down	0,025422515	0,04919956	Mus musculus centromere protein U (Cenpu), mRNA [NM_027973]
A_51_P149313	Cep63	1,5419003	down	0,0036521757	0,028895117	Mus musculus centrosomal protein 63 (Cep63), mRNA [NM_001081122]
A_51_P379208	Cep85	1,9733716	down	0,01228217	0,036180973	Mus musculus centrosomal protein 85 (Cep85), mRNA [NM_144527]
A_51_P504362	Cga	1,6980106	down	0,019538982	0,043761466	Mus musculus glycoprotein hormones, alpha subunit (Cga), mRNA [NM_009889]
A_51_P326502	Chek1	6,176152	down	0,005907941	0,02986538	Mus musculus checkpoint kinase 1 (Chek1), mRNA [NM_007691]
A_51_P519837	Cherp	2,9947433	down	4,7420952E-5	0,018799154	Mus musculus calcium homeostasis endoplasmic reticulum protein (Cherp), mRNA [NM_138585]
A_52_P330822	Chml	1,7702256	down	0,014248344	0,038230136	Mus musculus choroideremia-like (Chml), mRNA [NM_021350]
A_52_P350750	Chrna4	1,9750882	down	0,0021664798	0,027465627	Mus musculus cholinergic receptor, nicotinic, alpha polypeptide 4 (Chrna4), mRNA [NM_015730]
A_52_P49391	Cyp2d22	3,308462	down	0,0010767948	0,026103854	Mus musculus cytochrome P450, family 2, subfamily d, polypeptide 22 (Cyp2d22), transcript variant 1, mRNA [NM_001163472]
A_51_P315595	CYTB	2,089095	down	0,011820232	0,035918426	mitochondrially encoded cytochrome b [Source:MGI Symbol;Acc:MGI:102501] [ENSMUST00000082421]
A_52_P318653	Cytip	2,5946805	down	0,0016537849	0,027020117	Mus musculus cytohesin 1 interacting protein (Cytip), mRNA [NM_139200]
A_51_P481592	Ckap2	2,0580938	down	0,0057932907	0,02986538	Mus musculus cytoskeleton associated protein 2 (Ckap2), mRNA [NM_001004140]
A_51_P165293	Ckmt2	1,8690209	down	0,024836304	0,048698403	Mus musculus creatine kinase, mitochondrial 2 (Ckmt2), mRNA [NM_198415]
A_51_P265806	Clca2	1,8578697	down	0,0028878034	0,028102277	Mus musculus chloride channel calcium activated 2 (Clca2), mRNA [NM_030601]
A_51_P131119	Clca5	1,8142602	down	0,010264127	0,03458825	Mus musculus chloride channel calcium activated 5 (Clca5), mRNA [NM_178697]
A_51_P287986	Clstn1	1,56385	down	0,008028557	0,032573503	Mus musculus mRNA for calsyntenin-1 protein, [AJ289016]
A_52_P3835	Cltc	1,5332136	down	0,024421861	0,048252005	Mus musculus clathrin, heavy polypeptide (Hc) (Cltc), mRNA [NM_001003908]
A_51_P206683	Cml2	9,831574	down	0,002215313	0,027502734	Mus musculus camello-like 2 (Cml2), mRNA [NM_053096]
A_52_P80021	Cmtm7	1,5635076	down	0,020380486	0,04450386	Mus musculus CKLF-like MARVEL transmembrane domain containing 7, mRNA (cDNA clone IMAGE:3982549), complete cds, [BC026773]
A_51_P176071	Cmtr2	3,2146492	down	0,0043398887	0,028895117	Mus musculus cap methyltransferase 2 (Cmtr2), mRNA [NM_146215]
A_51_P424471	Cnih3	1,5950115	down	8,1139704E-4	0,026103854	Mus musculus cornichon homolog 3 (Drosophila) (Cnih3), transcript variant 1, mRNA [NM_028408]
A_51_P401864	Cnih4	1,6320336	down	0,0041287253	0,028895117	Mus musculus cornichon homolog 4 (Drosophila) (Cnih4), mRNA [NM_030131]
A_52_P569038	Cnot2	1,5182848	down	0,011587124	0,03572801	Mus musculus CCR4-NOT transcription complex, subunit 2 (Cnot2), transcript variant 1, mRNA [NM_001037846]
A_51_P498403	Cnpy3	1,6329926	down	0,016928917	0,041152406	Mus musculus canopy 3 homolog (zebrafish) (Cnpy3), mRNA [NM_028065]
A_51_P184184	Cntfr	1,7797132	down	0,010337489	0,03458825	Mus musculus ciliary neurotrophic factor receptor (Cntfr), transcript variant 1, mRNA [NM_016673]
A_52_P299627	Cntrl	1,6567867	down	0,016757747	0,04097456	centrosomal protein 110 [Source:MGI Symbol;Acc:MGI:1889576] [ENSMUST00000028235]
A_51_P499153	Cog3	1,7069215	down	0,016539766	0,040803444	Mus musculus component of oligomeric golgi complex 3 (Cog3), mRNA [NM_177381]
A_52_P553626	Cog4	1,7027607	down	0,022749303	0,046669237	Mus musculus 0 day neonate cortex cDNA, RIKEN full-length enriched library, clone:G630021G20 product:unclassifiable, full insert sequence, [AK090225]
A_52_P556933	Col16a1	1,7040699	down	0,002426706	0,028090501	Mus musculus collagen, type XVI, alpha 1 (Col16a1), mRNA [NM_028266]
A_51_P357422	Coprs	5,7896767	down	0,0029102077	0,028102277	Mus musculus coordinator of PRMT5, differentiation stimulator (Coprs), mRNA [NM_025556]
A_52_P650908	Cplx2	1,9099967	down	0,014986576	0,038965095	Mus musculus complexin 2 (Cplx2), mRNA [NM_009946]
A_51_P261059	Cpne2	1,8836418	down	0,018060947	0,042151798	Mus musculus copine II (Cpne2), mRNA [NM_153507]
A_51_P105161	Cpne4	2,082477	down	0,0011646402	0,026103854	Mus musculus copine IV (Cpne4), mRNA [NM_028719]
A_51_P377557	Cpsf4l	1,7111171	down	0,01003309	0,034499325	Mus musculus cleavage and polyadenylation specific factor 4-like (Cpsf4l), transcript variant 2, mRNA [NM_029794]
A_51_P463109	Cpsf6	2,0008807	down	0,011237577	0,035399847	Mus musculus cleavage and polyadenylation specific factor 6 (Cpsf6), mRNA [NM_001013391]
A_52_P625508	Cpt1b	1,9042817	down	0,0051657874	0,029258514	Mus musculus carnitine palmitoyltransferase 1b, muscle (Cpt1b), mRNA [NM_009948]
A_51_P353814	Crygn	1,8843384	down	0,021229016	0,04542022	Mus musculus crystallin, gamma N (Crygn), mRNA [NM_153076]
A_52_P499251	Cryl1	1,6522253	down	0,020309737	0,04442479	Mus musculus adult male hypothalamus cDNA, RIKEN full-length enriched library, clone:A230106J09 product:crystallin, lamda 1, full insert sequence, [AK020717]
A_51_P488063	Crocc	3,121886	down	0,0010150629	0,026103854	Mus musculus ciliary rootlet coiled-coil, rootletin (Crocc), transcript variant 1, mRNA [NM_172122]
A_52_P475158	Csnk1a1	3,2506943	down	0,0015180554	0,026758231	casein kinase 1, alpha 1 [Source:MGI Symbol;Acc:MGI:1934950] [ENSMUST00000170482]
A_51_P329733	Csnk1g1	1,6880226	down	0,024804829	0,04868694	Mus musculus casein kinase 1, gamma 1 (Csnk1g1), mRNA [NM_173185]
A_52_P225617	Csrnp3	4,3100147	down	0,004132437	0,028895117	cysteine-serine-rich nuclear protein 3 [Source:MGI Symbol;Acc:MGI:1925021] [ENSMUST00000139896]
A_51_P126384	Ctag2	1,7011279	down	0,019363822	0,043586824	Mus musculus cancer/testis antigen 2 (Ctag2), mRNA [NM_027302]
A_51_P179125	Ctdspl2	2,0184526	down	0,007852327	0,032573503	Mus musculus CTD (carboxy-terminal domain, RNA polymerase II, polypeptide A) small phosphatase like 2 (Ctdspl2), transcript variant 1, mRNA [NM_212450]
A_52_P453785	Cthrc1	1,7055544	down	0,017290277	0,041437354	Mus musculus collagen triple helix repeat containing 1 (Cthrc1), mRNA [NM_026778]
A_52_P433889	Ctsb	1,5176125	down	0,006343543	0,030541807	Mus musculus cathepsin B (Ctsb), mRNA [NM_007798]
A_51_P294235	Cxcl17	2,147549	down	0,0041746385	0,028895117	Mus musculus chemokine (C-X-C motif) ligand 17 (Cxcl17), mRNA [NM_153576]
A_52_P569602	D030004A10Rik	1,5110344	down	0,019384868	0,04360684	Mus musculus 9 days embryo whole body cDNA, RIKEN full-length enriched library, clone:D030004A10 product:unclassifiable, full insert sequence, [AK083416]
A_52_P282430	D16Ertd472e	1,7071079	down	0,001955184	0,027020117	Mus musculus DNA segment, Chr 16, ERATO Doi 472, expressed (D16Ertd472e), transcript variant 1, mRNA [NM_001252438]
A_51_P511386	D3Ertd254e	1,8423648	down	0,0024906516	0,028102277	Mus musculus DNA segment, Chr 3, ERATO Doi 254, expressed (D3Ertd254e), mRNA [NM_001101478]
A_52_P108223	D430004P15Rik	1,6270269	down	0,0049840044	0,029224925	Mus musculus 13 days embryo lung cDNA, RIKEN full-length enriched library, clone:D430004P15 product:unclassifiable, full insert sequence, [AK084877]
A_52_P411921	D7Ertd443e	1,6275203	down	0,021591427	0,045744	Mus musculus DNA segment, Chr 7, ERATO Doi 443, expressed (D7Ertd443e), transcript variant 1, mRNA [NM_001199941]
A_52_P464998	D830013E24Rik	2,3199117	down	0,0042679356	0,028895117	Mus musculus 16 days neonate heart cDNA, RIKEN full-length enriched library, clone:D830013E24 product:unclassifiable, full insert sequence, [AK085810]
A_51_P133381	Dbndd2	1,6818544	down	0,009768599	0,03408109	Mus musculus dysbindin (dystrobrevin binding protein 1) domain containing 2 (Dbndd2), transcript variant 2, mRNA [NM_026797]
A_52_P409055	Dcaf8	1,5918305	down	0,0025822339	0,028102277	Mus musculus DDB1 and CUL4 associated factor 8 (Dcaf8), mRNA [NM_153555]
A_52_P387334	Dcc	1,64277	down	0,0067451703	0,030794945	Mus musculus 11 days embryo spinal cord cDNA, RIKEN full-length enriched library, clone:G630068L10 product:deleted in colorectal carcinoma, full insert sequence, [AK090377]
A_51_P235291	Ddx18	2,0267456	down	0,01243386	0,03627048	Mus musculus DEAD (Asp-Glu-Ala-Asp) box polypeptide 18 (Ddx18), mRNA [NM_025860]
A_51_P262144	Ddx19b	1,7613002	down	0,02555057	0,049345724	Mus musculus DEAD (Asp-Glu-Ala-Asp) box polypeptide 19b (Ddx19b), transcript variant 2, mRNA [NM_172284]
A_51_P491470	Ddx47	3,260134	down	0,002490598	0,028102277	Mus musculus DEAD (Asp-Glu-Ala-Asp) box polypeptide 47 (Ddx47), mRNA [NM_026360]
A_52_P506422	Ddx51	1,9495964	down	0,006290591	0,030500865	Mus musculus DEAD (Asp-Glu-Ala-Asp) box polypeptide 51 (Ddx51), mRNA [NM_027156]
A_52_P613853	Defb39	3,8850029	down	0,004088801	0,028895117	Mus musculus defensin beta 39 (Defb39), mRNA [NM_183038]
A_51_P298355	Dek	1,8617556	down	0,014540398	0,038362868	Mus musculus DEK oncogene (DNA binding) (Dek), mRNA [NM_025900]
A_51_P445841	Deptor	1,6165044	down	2,8060665E-4	0,02137193	Mus musculus DEP domain containing MTOR-interacting protein (Deptor), transcript variant 1, mRNA [NM_145470]
A_52_P586539	Dffa	2,1487236	down	0,003802619	0,028895117	Mus musculus DNA fragmentation factor, alpha subunit (Dffa), transcript variant 1, mRNA [NM_001025296]
A_51_P149126	Dhrs9	1,8749251	down	0,009233136	0,033270918	Mus musculus dehydrogenase/reductase (SDR family) member 9 (Dhrs9), mRNA [NM_175512]
A_51_P403260	Diap3	1,5399513	down	0,012582086	0,036390685	Mus musculus diaphanous homolog 3 (Drosophila) (Diap3), mRNA [NM_019670]
A_51_P333060	Dicer1	1,7991674	down	0,00487853	0,029224925	Mus musculus dicer 1, ribonuclease type III (Dicer1), mRNA [NM_148948]
A_51_P261051	Dlx5	2,102922	down	0,0039005606	0,028895117	Mus musculus distal-less homeobox 5 (Dlx5), transcript variant 1, mRNA [NM_010056]
A_52_P231012	Dlx6os1	2,4780405	down	0,00531022	0,02935758	Mus musculus distal-less homeobox 6, opposite strand 1 (Dlx6os1), long non-coding RNA [NR_015388]
A_51_P252054	Dnah17	2,3120184	down	0,021762822	0,045744	Mus musculus dynein, axonemal, heavy chain 17 (Dnah17), mRNA [NM_001167746]
A_52_P481279	Drc1	1,5820863	down	0,025982507	0,04969609	Mus musculus dynein regulatory complex subunit 1 (Drc1), mRNA [NM_001033460]
A_51_P201884	Dsp	1,7064416	down	0,023381092	0,047209542	Mus musculus desmoplakin (Dsp), mRNA [NM_023842]
A_52_P355095	Dstyk	11,616829	down	3,3999459E-4	0,021689383	Mus musculus dual serine/threonine and tyrosine protein kinase (Dstyk), mRNA [NM_172516]
A_52_P89064	Dusp18	1,6446041	down	0,016125398	0,040291037	Mus musculus dual specificity phosphatase 18 (Dusp18), mRNA [NM_173745]
A_52_P260187	Dusp23	1,8071504	down	0,026031248	0,04969609	Mus musculus dual specificity phosphatase 23 (Dusp23), mRNA [NM_026725]
A_52_P421220	Dzip1	3,1752596	down	0,003265799	0,028384985	Mus musculus DAZ interacting protein 1 (Dzip1), mRNA [NM_025943]
A_52_P634009	E030030F06Rik	1,5256305	down	0,025991587	0,04969609	Mus musculus adult male olfactory brain cDNA, RIKEN full-length enriched library, clone:6430401E12 product:unclassifiable, full insert sequence, [AK078168]
A_52_P631476	E230012J19Rik	2,3744776	down	0,0050954265	0,029224925	Mus musculus 0 day neonate lung cDNA, RIKEN full-length enriched library, clone:E030022M04 product:unclassifiable, full insert sequence, [AK087053]
A_52_P486057	E230015B07Rik	2,4107132	down	0,0039177146	0,028895117	Mus musculus 7 days neonate cerebellum cDNA, RIKEN full-length enriched library, clone:A730024K24 product:unclassifiable, full insert sequence, [AK042791]
A_51_P348548	Ecsit	2,5141773	down	0,013091101	0,03680982	Mus musculus ECSIT homolog (Drosophila) (Ecsit), transcript variant 1, mRNA [NM_012029]
A_51_P485862	Eef1a2	2,6871867	down	0,009734185	0,034074396	Mus musculus eukaryotic translation elongation factor 1 alpha 2 (Eef1a2), mRNA [NM_007906]
A_52_P465986	Efcab2	1,5830398	down	0,005244162	0,029258514	Mus musculus EF-hand calcium binding domain 2 (Efcab2), mRNA [NM_026626]
A_52_P127184	Efhc2	1,5736573	down	0,02082854	0,044943772	Mus musculus EF-hand domain (C-terminal) containing 2 (Efhc2), mRNA [NM_028916]
A_52_P636647	Efr3a	2,6082659	down	0,0049120137	0,029224925	EFR3 homolog A (S, cerevisiae) [Source:MGI Symbol;Acc:MGI:1923990] [ENSMUST00000096411]
A_51_P437198	Egr3	2,1437013	down	0,005751755	0,02986538	Mus musculus early growth response 3 (Egr3), transcript variant 1, mRNA [NM_018781]
A_52_P659762	Eid2	1,707527	down	0,009985937	0,034473196	Mus musculus EP300 interacting inhibitor of differentiation 2 (Eid2), mRNA [NM_198425]
A_52_P681727	Eif2ak1	1,9468936	down	0,020044368	0,044122204	eukaryotic translation initiation factor 2 alpha kinase 1 [Source:MGI Symbol;Acc:MGI:1353448] [ENSMUST00000154767]
A_52_P303581	Eif3c	1,9353896	down	0,012230045	0,036087193	Mus musculus eukaryotic translation initiation factor 3, subunit C (Eif3c), mRNA [NM_146200]
A_52_P390114	Eif4b	1,7166686	down	0,0011200457	0,026103854	Mus musculus eukaryotic translation initiation factor 4B (Eif4b), mRNA [NM_145625]
A_52_P426072	Eif4e2	2,6979728	down	0,0086988285	0,032573503	PREDICTED: Mus musculus eukaryotic translation initiation factor 4E member 2 (Eif4e2), transcript variant X2, mRNA [XM_006529670]
A_52_P619880	Elp6	1,6999925	down	5,6193833E-4	0,024211284	Mus musculus elongator acetyltransferase complex subunit 6 (Elp6), mRNA [NM_001081381]
A_51_P264878	Emid1	1,5699335	down	0,024029205	0,04779201	Mus musculus EMI domain containing 1 (Emid1), mRNA [NM_080595]
A_52_P681898	Eml6	1,5687833	down	8,7171583E-4	0,026103854	Mus musculus adult male pituitary gland cDNA, RIKEN full-length enriched library, clone:5330434E23 product:unclassifiable, full insert sequence, [AK030576]
A_51_P126437	Enc1	2,921488	down	0,021155745	0,0453175	Mus musculus ectodermal-neural cortex 1 (Enc1), mRNA [NM_007930]
A_52_P100484	Epha5	4,243435	down	0,008491994	0,032573503	Mus musculus Eph receptor A5 (Epha5), mRNA [NM_007937]
A_52_P444815	Epo	1,9615884	down	0,009180242	0,033236228	Mus musculus erythropoietin (Epo), mRNA [NM_007942]
A_51_P324768	Etohi1	1,6112528	down	0,00500973	0,029224925	Mus musculus ethanol induced 1 (Etohi1), transcript variant 2, mRNA [NM_001177400]
A_51_P137560	Etv2	1,9830527	down	0,014024721	0,03792065	Mus musculus ets variant gene 2 (Etv2), mRNA [NM_007959]
A_51_P323579	Etv5	1,6309128	down	0,01600589	0,04021648	Mus musculus ets variant gene 5 (Etv5), mRNA [NM_023794]
A_51_P197538	Evc2	1,7105939	down	0,012004431	0,036011167	Ellis van Creveld syndrome 2 [Source:MGI Symbol;Acc:MGI:1915775] [ENSMUST00000101258]
A_52_P606889	Exoc1	2,5063605	down	0,0028069324	0,028102277	exocyst complex component 1 [Source:MGI Symbol;Acc:MGI:2445020] [ENSMUST00000137018]
A_52_P514488	Exoc3l	1,5973821	down	0,024561355	0,048341274	Mus musculus exocyst complex component 3-like (Exoc3l), mRNA [NM_177788]
A_51_P391825	Exosc10	1,8305497	down	0,0016715559	0,027020117	Mus musculus exosome component 10 (Exosc10), mRNA [NM_016699]
A_52_P355139	Fam134b	3,0832217	down	0,018849362	0,04313234	Mus musculus family with sequence similarity 134, member B (Fam134b), transcript variant 1, mRNA [NM_001034851]
A_52_P239485	Fam160b1	1,6137321	down	0,010363181	0,034588926	Mus musculus family with sequence similarity 160, member B1 (Fam160b1), mRNA [NM_145505]
A_52_P488623	Fam169a	1,5951	down	0,015467678	0,03947967	Mus musculus family with sequence similarity 169, member A (Fam169a), transcript variant 1, mRNA [NM_001100458]
A_51_P138303	Fam186b	2,4849265	down	0,015098577	0,039021436	Mus musculus family with sequence similarity 186, member B (Fam186b), mRNA [NM_001081254]
A_52_P119947	Fam20a	2,0771153	down	0,007394604	0,03223796	Mus musculus family with sequence similarity 20, member A (Fam20a), mRNA [NM_153782]
A_51_P220570	Fam227b	2,890219	down	0,010823055	0,03507195	family with sequence similarity 227, member B [Source:MGI Symbol;Acc:MGI:1923073] [ENSMUST00000156413]
A_52_P231576	Fam73a	1,8315293	down	0,004324719	0,028895117	Mus musculus adult retina cDNA, RIKEN full-length enriched library, clone:A930038D06 product:hypothetical protein, full insert sequence, [AK044739]
A_51_P469357	Fam83b	1,5076382	down	0,010083615	0,034499325	Mus musculus family with sequence similarity 83, member B (Fam83b), mRNA [NM_001045518]
A_51_P170772	Fan1	2,320467	down	0,0051966417	0,029258514	FANCD2/FANCI-associated nuclease 1 [Source:MGI Symbol;Acc:MGI:3045266] [ENSMUST00000123627]
A_51_P341647	Fancc	1,7052222	down	0,010568154	0,03481959	Mus musculus Fanconi anemia, complementation group C (Fancc), transcript variant 1, mRNA [NM_007985]
A_52_P326653	Fastkd1	2,0505137	down	2,2058844E-4	0,019775627	FAST kinase domains 1 [Source:MGI Symbol;Acc:MGI:2444596] [ENSMUST00000129260]
A_52_P429120	Fbxl7	1,7487222	down	0,005324978	0,029393878	Mus musculus 12 days embryo eyeball cDNA, RIKEN full-length enriched library, clone:D230018M15 product:hypothetical Cyclin-like containing protein, full insert sequence, [AK084297]
A_51_P471502	Fbxo22	10,597234	down	0,02084349	0,044943772	Mus musculus F-box protein 22 (Fbxo22), mRNA [NM_028049]
A_51_P490257	Fbxo4	2,654615	down	0,0019370663	0,027020117	Mus musculus F-box protein 4 (Fbxo4), mRNA [NM_134099]
A_52_P639229	Fgd4	2,0819366	down	0,020753728	0,044914324	Mus musculus FYVE, RhoGEF and PH domain containing 4 (Fgd4), transcript variant alpha, mRNA [NM_139232]
A_51_P355735	Fgf20	1,6316956	down	0,0046860985	0,029224925	Mus musculus fibroblast growth factor 20 (Fgf20), mRNA [NM_030610]
A_51_P237613	Fgfr3	1,8385584	down	0,0030089235	0,028102277	Mus musculus fibroblast growth factor receptor 3 (Fgfr3), transcript variant 1, mRNA [NM_008010]
A_52_P73594	Fhad1	1,6474637	down	0,0023644492	0,028090501	Mus musculus forkhead-associated (FHA) phosphopeptide binding domain 1 (Fhad1), mRNA [NM_177868]
A_52_P84384	Flna	1,8260642	down	0,0064486917	0,030541807	Mus musculus filamin, alpha (Flna), transcript variant 2, mRNA [NM_001290421]
A_51_P349844	Flnc	2,3193946	down	0,008383073	0,032573503	Mus musculus filamin C, gamma (Flnc), mRNA [NM_001081185]
A_51_P253310	Fmn2	1,9661564	down	0,012782706	0,03669148	Mus musculus formin 2 (Fmn2), mRNA [NM_019445]
A_51_P468005	Fmo5	2,4075356	down	0,009911717	0,03436539	Mus musculus flavin containing monooxygenase 5 (Fmo5), transcript variant 3, mRNA [NM_010232]
A_52_P418313	Fnbp1l	2,0260472	down	0,013052563	0,03680982	Mus musculus formin binding protein 1-like (Fnbp1l), transcript variant 2, mRNA [NM_153118]
A_52_P33800	Fndc3a	1,7469114	down	2,1105036E-4	0,019775627	Mus musculus fibronectin type III domain containing 3A (Fndc3a), mRNA [NM_207636]
A_51_P107686	Foxc1	2,7849884	down	0,0058587994	0,02986538	Mus musculus forkhead box C1 (Foxc1), mRNA [NM_008592]
A_51_P378807	Foxk2	2,5967448	down	0,009326063	0,033391226	Mus musculus forkhead box K2 (Foxk2), mRNA [NM_001080932]
A_51_P138044	Foxo1	1,5272549	down	0,009334235	0,033391226	Mus musculus forkhead box O1 (Foxo1), mRNA [NM_019739]
A_52_P233927	Fpgt	3,8256307	down	0,007592813	0,032288138	Mus musculus adult male thymus cDNA, RIKEN full-length enriched library, clone:5830472G17 product:unclassifiable, full insert sequence, [AK030969]
A_51_P463401	Fry	1,9221035	down	5,6372234E-4	0,024211284	Mus musculus furry homolog (Drosophila) (Fry), mRNA [NM_172887]
A_51_P222604	Fut1	1,5008209	down	0,018164748	0,042321503	Mus musculus fucosyltransferase 1 (Fut1), transcript variant 1, mRNA [NM_008051]
A_52_P377791	Fxyd3	1,5339929	down	0,017824054	0,041926164	Mus musculus FXYD domain-containing ion transport regulator 3 (Fxyd3), mRNA [NM_008557]
A_52_P97309	Fzr1	1,8043325	down	0,022732085	0,046660595	Mus musculus fizzy/cell division cycle 20 related 1 (Drosophila) (Fzr1), mRNA [NM_019757]
A_52_P76216	Garem	2,1275203	down	0,0012541208	0,026103854	Mus musculus GRB2 associated, regulator of MAPK1 (Garem), mRNA [NM_001033445]
A_52_P537376	Garnl3	1,66203	down	0,006329523	0,030527133	Mus musculus 13 days embryo heart cDNA, RIKEN full-length enriched library, clone:D330021H01 product:unclassifiable, full insert sequence, [AK084611]
A_52_P4201	Gata4	1,7196989	down	0,001143754	0,026103854	Mus musculus GATA binding protein 4 (Gata4), mRNA [NM_008092]
A_52_P363216	Gcnt2	2,50845	down	0,023573013	0,0474103	Mus musculus glucosaminyl (N-acetyl) transferase 2, I-branching enzyme (Gcnt2), transcript variant 3, mRNA [NM_133219]
GE_BrightCorner	GE_BrightCorner	2,130734	down	7,031476E-4	0,025473962
A_52_P479435	Gfpt1	2,627543	down	0,0027234142	0,028102277	Mus musculus glutamine fructose-6-phosphate transaminase 1 (Gfpt1), mRNA [NM_013528]
A_52_P628580	Ggt7	1,5308526	down	0,012099928	0,036011167	Mus musculus gamma-glutamyltransferase 7 (Ggt7), mRNA [NM_144786]
A_51_P130957	Gins3	1,5917618	down	0,0054676067	0,029807754	Mus musculus GINS complex subunit 3 (Psf3 homolog) (Gins3), mRNA [NM_030198]
A_52_P238468	Gipr	5,259659	down	0,017999407	0,042094637	Mus musculus gastric inhibitory polypeptide receptor (Gipr), mRNA [NM_001080815]
A_51_P130940	Gja10	1,7282311	down	0,017595623	0,04164248	Mus musculus gap junction protein, alpha 10 (Gja10), mRNA [NM_010289]
A_52_P198875	Gle1	1,5254643	down	0,021305379	0,04548954	GLE1 RNA export mediator (yeast) [Source:MGI Symbol;Acc:MGI:1921662] [ENSMUST00000154490]
A_51_P210395	Glrx	1,9207911	down	0,007665399	0,032288138	Mus musculus glutaredoxin (Glrx), mRNA [NM_053108]
A_52_P715873	Gm10634	1,5620372	down	0,01422039	0,038219295	predicted gene 10634 [Source:MGI Symbol;Acc:MGI:3641833] [ENSMUST00000085257]
A_51_P355558	Gm10700	3,3609776	down	0,003205805	0,028261496	PREDICTED: Mus musculus predicted gene 10700 (Gm10700), misc_RNA [XR_406555]
A_52_P517209	Gm10778	1,9695419	down	0,0031657238	0,028185153	Mus musculus predicted gene 10778 (Gm10778), mRNA [NM_001142963]
A_52_P1140098	Gm10914	7,4494348	down	0,007828882	0,032568958	Mus musculus 16 days neonate thymus cDNA, RIKEN full-length enriched library, clone:A130089I23 product:hypothetical protein, full insert sequence, [AK038241]
A_52_P164821	Gm12250	1,8391232	down	0,0018321326	0,027020117	Mus musculus predicted gene 12250 (Gm12250), mRNA [NM_001135115]
A_51_P403578	Gm15411	1,744957	down	0,023214547	0,047020126	PREDICTED: Mus musculus predicted gene 15411 (Gm15411), transcript variant X1, mRNA [XM_006504899]
A_52_P165075	Gm16508	2,3295677	down	0,008441401	0,032573503	Mus musculus clone NIA:K0437F02 unknown mRNA, [AY512943]
A_52_P456779	Gm16794	2,1932836	down	0,0064216903	0,030541807	PREDICTED: Mus musculus predicted gene, 16794 (Gm16794), transcript variant 3, misc_RNA [XR_105305]
A_52_P471340	Gm16897	1,742988	down	0,010086341	0,034499325	Mus musculus predicted gene, 16897 (Gm16897), long non-coding RNA [NR_033564]
A_52_P715929	Gm19501	2,8869169	down	0,0042351987	0,028895117	PREDICTED: Mus musculus predicted gene, 19501 (Gm19501), misc_RNA [XR_140522]
A_52_P342836	Gm3558	1,9318277	down	0,0058735367	0,02986538	Mus musculus predicted gene 3558 (Gm3558), mRNA [NM_001270842]
A_51_P298869	Gm4755	1,8607827	down	0,0056201047	0,02986538	PREDICTED: Mus musculus predicted gene 4755 (Gm4755), ncRNA [XR_381238]
A_52_P227410	Gm4792	1,6523635	down	0,025872845	0,049621485	Mus musculus predicted gene 4792 (Gm4792), long non-coding RNA [NR_033209]
A_51_P219139	Gm5115	2,1333554	down	0,018185873	0,042326212	PREDICTED: Mus musculus predicted gene 5115 (Gm5115), misc_RNA [XR_404394]
A_52_P214408	Gm5148	1,515395	down	0,01603656	0,04023719	Mus musculus predicted gene 5148 (Gm5148), mRNA [NM_198657]
A_52_P683945	Gm6155	1,5474918	down	0,007923445	0,032573503	PREDICTED: Mus musculus predicted pseudogene 6155 (Gm6155), mRNA [XM_884867]
A_52_P275069	Gm6792	1,7428198	down	0,0015371515	0,026758231	Mus musculus predicted gene 6792 (Gm6792), transcript variant 1, mRNA [NM_001177416]
A_52_P249283	Gm7152	2,2412806	down	0,002968992	0,028102277	PREDICTED: Mus musculus predicted gene 7152 (Gm7152), transcript variant X1, ncRNA [XR_383376]
A_51_P285229	Gm9960	6,081661	down	0,0016133428	0,026887203	Mus musculus 0 day neonate thymus cDNA, RIKEN full-length enriched library, clone:A430079P20 product:hypothetical protein, full insert sequence, [AK040234]
A_52_P492176	Gmfb	1,5210078	down	0,002091438	0,027149217	Mus musculus glia maturation factor, beta (Gmfb), mRNA [NM_022023]
A_52_P227481	Gnal	2,2907748	down	0,02375457	0,04758872	Mus musculus guanine nucleotide binding protein, alpha stimulating, olfactory type (Gnal), transcript variant 1, mRNA [NM_010307]
A_52_P190394	Gnas	1,6411831	down	0,008432515	0,032573503	Mus musculus GNAS (guanine nucleotide binding protein, alpha stimulating) complex locus (Gnas), transcript variant 6, mRNA [NM_201617]
A_52_P491766	Gnl1	1,6279284	down	0,002997042	0,028102277	Mus musculus guanine nucleotide binding protein-like 1 (Gnl1), mRNA [NM_008136]
A_52_P672692	Gpr45	1,5744723	down	0,0124080395	0,036269885	Mus musculus G protein-coupled receptor 45 (Gpr45), mRNA [NM_053107]
A_52_P373982	Grhl2	1,576267	down	0,013160404	0,0369191	Mus musculus grainyhead-like 2 (Drosophila) (Grhl2), mRNA [NM_026496]
A_52_P660400	Grik1	2,8327618	down	0,0029705698	0,028102277	Mus musculus glutamate receptor, ionotropic, kainate 1 (Grik1), transcript variant 2, mRNA [NM_010348]
A_52_P1044964	Grin2b	1,6635131	down	0,0050463113	0,029224925	Mus musculus glutamate receptor, ionotropic, NMDA2B (epsilon 2) (Grin2b), mRNA [NM_008171]
A_51_P189043	Grm1	1,6221328	down	0,01899842	0,043243423	Mus musculus glutamate receptor, metabotropic 1 (Grm1), transcript variant 1, mRNA [NM_016976]
A_52_P452166	Grpel2	2,6670115	down	4,340683E-4	0,022668747	Mus musculus GrpE-like 2, mitochondrial (Grpel2), mRNA [NM_021296]
A_52_P646957	Grpr	1,6403242	down	0,004443376	0,028986968	Mus musculus gastrin releasing peptide receptor (Grpr), mRNA [NM_008177]
A_51_P104747	Gtf2h4	1,5460767	down	0,0018236074	0,027020117	Mus musculus general transcription factor II H, polypeptide 4 (Gtf2h4), mRNA [NM_010364]
A_51_P159042	Gzmd	1,690375	down	0,016165763	0,040307686	PREDICTED: Mus musculus granzyme D (Gzmd), transcript variant X1, mRNA [XM_006518569]
A_51_P142196	H19	2,4652734	down	0,02303848	0,046916995	Mus musculus H19, imprinted maternally expressed transcript (H19), long non-coding RNA [NR_001592]
A_51_P114843	H1fx	1,5165468	down	0,0084814895	0,032573503	Mus musculus H1 histone family, member X (H1fx), mRNA [NM_198622]
A_51_P303147	H2afb1	1,5735519	down	0,0026861257	0,028102277	Mus musculus H2A histone family, member B1 (H2afb1), mRNA [NM_026627]
A_51_P247114	H2-Bl	2,4253953	down	0,022164077	0,046003558	histocompatibility 2, blastocyst [Source:MGI Symbol;Acc:MGI:892004] [ENSMUST00000184850]
A_51_P222741	H2-Ea-ps	1,6001834	down	0,010209328	0,03458825	Mus musculus histocompatibility 2, class II antigen E alpha, pseudogene (H2-Ea-ps), mRNA [NM_010381]
A_51_P425048	H2-Q2	2,2269297	down	0,022798657	0,046721067	Mus musculus histocompatibility 2, Q region locus 2 (H2-Q2), mRNA [NM_010392]
A_51_P269078	Habp4	2,2226589	down	0,013607935	0,0375579	Mus musculus hyaluronic acid binding protein 4 (Habp4), mRNA [NM_019986]
A_52_P268127	Hace1	1,7005807	down	0,0020669876	0,027020117	Mus musculus HECT domain and ankyrin repeat containing, E3 ubiquitin protein ligase 1 (Hace1), mRNA [NM_172473]
A_52_P193029	Hadha	2,227494	down	0,022081025	0,046003558	Mus musculus hydroxyacyl-Coenzyme A dehydrogenase/3-ketoacyl-Coenzyme A thiolase/enoyl-Coenzyme A hydratase (trifunctional protein), alpha subunit (Hadha), mRNA [NM_178878]
A_51_P116007	Hdac2	2,107038	down	0,0216724	0,045744	Mus musculus histone deacetylase 2 (Hdac2), mRNA [NM_008229]
A_51_P171929	Hectd2	2,0069563	down	0,0055079544	0,029807754	HECT domain containing 2 [Source:MGI Symbol;Acc:MGI:2442663] [ENSMUST00000149629]
A_52_P518213	Helz	1,9647288	down	0,017001266	0,041234978	helicase with zinc finger domain [Source:MGI Symbol;Acc:MGI:1925705] [ENSMUST00000100305]
A_52_P498219	Heph	5,563873	down	6,22884E-5	0,018799154	Mus musculus hephaestin (Heph), transcript variant 2, mRNA [NM_181273]
A_52_P206068	Herc2	1,8767897	down	0,014299008	0,038230136	Mus musculus hect (homologous to the E6-AP (UBE3A) carboxyl terminus) domain and RCC1 (CHC1)-like domain (RLD) 2 (Herc2), mRNA [NM_010418]
A_51_P416822	Hhip	1,6761702	down	0,018395755	0,04252833	Mus musculus Hedgehog-interacting protein (Hhip), mRNA [NM_020259]
A_51_P501260	Hist1h1d	3,2376797	down	0,0073682396	0,032225866	histone cluster 1, H1d [Source:MGI Symbol;Acc:MGI:107502] [ENSMUST00000045301]
A_52_P233737	Hist1h2bp	1,6825957	down	0,0035151073	0,028860882	Mus musculus adult male testis cDNA, RIKEN full-length enriched library, clone:4930408P03 product:HISTONE H2B (FRAGMENT) homolog [Mus musculus], full insert sequence, [AK076671]
A_51_P505986	Hyal6	1,5343025	down	0,024934946	0,048714343	Mus musculus hyaluronoglucosaminidase 6 (Hyal6), mRNA [NM_028920]
A_51_P298323	Hmces	1,6811645	down	0,011018448	0,035235465	Mus musculus 5-hydroxymethylcytosine (hmC) binding, ES cell specific (Hmces), mRNA [NM_173737]
A_52_P197722	Hmgcll1	1,6200024	down	0,0053474535	0,02943426	Mus musculus 3-hydroxymethyl-3-methylglutaryl-Coenzyme A lyase-like 1 (Hmgcll1), mRNA [NM_173731]
A_51_P134408	Hmgn1	1,636646	down	0,0049528284	0,029224925	Mus musculus 7 days neonate cerebellum cDNA, RIKEN full-length enriched library, clone:A730012H23 product:unclassifiable, full insert sequence, [AK080436]
A_51_P247157	Hn1	1,5205259	down	0,02494571	0,048714343	Mus musculus hematological and neurological expressed sequence 1 (Hn1), mRNA [NM_008258]
A_51_P324393	Hnrnpu	1,8462132	down	0,0041528055	0,028895117	Mus musculus heterogeneous nuclear ribonucleoprotein U (Hnrnpu), mRNA [NM_016805]
A_51_P399866	Hook2	2,7170362	down	0,025973065	0,04969609	Mus musculus hook homolog 2 (Drosophila) (Hook2), transcript variant 1, mRNA [NM_133255]
A_51_P176387	Hook3	2,5942988	down	0,019980153	0,044093084	Mus musculus hook homolog 3 (Drosophila) (Hook3), mRNA [NM_207659]
A_52_P669145	Hps5	1,9189703	down	0,00351408	0,028860882	Mus musculus Hermansky-Pudlak syndrome 5 homolog (human) (Hps5), transcript variant 1, mRNA [NM_001005247]
A_52_P164255	Htr2c	1,5124115	down	0,009142187	0,033236228	5-hydroxytryptamine (serotonin) receptor 2C [Source:MGI Symbol;Acc:MGI:96281] [ENSMUST00000131999]
A_51_P103237	Hunk	1,6055596	down	0,0088520385	0,03296364	Mus musculus hormonally upregulated Neu-associated kinase (Hunk), mRNA [NM_015755]
A_51_P375498	Iars	2,322721	down	0,0035436852	0,028895117	Mus musculus 13 days embryo liver cDNA, RIKEN full-length enriched library, clone:2510016L12 product:unclassifiable, full insert sequence, [AK010975]
A_52_P231847	Ido2	1,5964193	down	0,003798302	0,028895117	Mus musculus indoleamine 2,3-dioxygenase 2 (Ido2), mRNA [NM_145949]
A_51_P481325	Ier2	1,897391	down	5,6059496E-5	0,018799154	Mus musculus immediate early response 2 (Ier2), mRNA [NM_010499]
A_51_P266248	Ighv14-2	1,5208396	down	0,019693606	0,043888606	Mus musculus adult male olfactory brain cDNA, RIKEN full-length enriched library, clone:6430508A06 product:Ig delta chain C region membrane-bound form, full insert sequence, [AK134885]
A_51_P150705	Igj	2,0080783	down	0,009170636	0,033236228	Mus musculus immunoglobulin joining chain (Igj), mRNA [NM_152839]
A_51_P327632	Igsf3	2,7578638	down	0,021145292	0,0453175	Mus musculus immunoglobulin superfamily, member 3 (Igsf3), mRNA [NM_207205]
A_52_P325706	Il12rb2	1,6231103	down	0,026409965	0,049908042	Mus musculus interleukin 12 receptor, beta 2 (Il12rb2), mRNA [NM_008354]
A_52_P277016	Il2ra	1,517545	down	0,004351039	0,028895117	Mus musculus interleukin 2 receptor, alpha chain (Il2ra), mRNA [NM_008367]
A_52_P153179	Il31	1,5693102	down	0,0015875482	0,026887203	Mus musculus interleukin 31 (Il31), mRNA [NM_029594]
A_52_P26106	Impg2	2,200112	down	0,00641064	0,030541807	Mus musculus interphotoreceptor matrix proteoglycan 2 (Impg2), mRNA [NM_174876]
A_52_P194289	Iqsec1	1,6238428	down	0,0017795402	0,027020117	Mus musculus IQ motif and Sec7 domain 1 (Iqsec1), transcript variant 2, mRNA [NM_001134384]
A_52_P175685	Irf1	1,5347184	down	0,0013199699	0,026103854	Mus musculus interferon regulatory factor 1 (Irf1), transcript variant 1, mRNA [NM_008390]
A_52_P609770	Irf3	3,3220215	down	0,0012980903	0,026103854	Mus musculus interferon regulatory factor 3 (Irf3), transcript variant 2, long non-coding RNA [NR_045611]
A_51_P488519	Isoc1	1,9792086	down	0,024096249	0,04784579	Mus musculus isochorismatase domain containing 1 (Isoc1), mRNA [NM_025478]
A_51_P343356	Isoc2b	1,8438885	down	0,012027082	0,036011167	Mus musculus isochorismatase domain containing 2b (Isoc2b), mRNA [NM_026158]
A_51_P278489	Itfg2	1,6971989	down	0,005145192	0,029224925	Mus musculus integrin alpha FG-GAP repeat containing 2 (Itfg2), mRNA [NM_133927]
A_52_P424970	Itgal	2,5153332	down	0,01115671	0,03533594	Mus musculus integrin alpha L (Itgal), transcript variant 1, mRNA [NM_001253872]
A_51_P359603	Itgb7	3,0495307	down	0,006845377	0,031129546	Mus musculus integrin beta 7 (Itgb7), mRNA [NM_013566]
A_52_P576863	Itpa	1,6292074	down	0,021725377	0,045744	Mus musculus inosine triphosphatase (nucleoside triphosphate pyrophosphatase) (Itpa), mRNA [NM_025922]
A_51_P148208	Itsn2	2,1204405	down	0,011431622	0,0356485	Mus musculus intersectin 2 (Itsn2), transcript variant 2, mRNA [NM_011365]
A_51_P197948	Iws1	2,4434004	down	0,02641454	0,049908042	Mus musculus IWS1 homolog (S, cerevisiae) (Iws1), mRNA [NM_173441]
A_52_P325819	Yy1	1,7733872	down	0,008636564	0,032573503	Mus musculus 16 days neonate cerebellum cDNA, RIKEN full-length enriched library, clone:9630047E06 product:unclassifiable, full insert sequence, [AK137406]
A_52_P663384	Jagn1	1,8888354	down	0,02206703	0,046003558	Mus musculus 10 days neonate cortex cDNA, RIKEN full-length enriched library, clone:A830021G02 product:hypothetical protein, full insert sequence, [AK043698]
A_51_P338705	Kank1	1,8871523	down	9,1104273E-4	0,026103854	Mus musculus KN motif and ankyrin repeat domains 1 (Kank1), mRNA [NM_181404]
A_52_P65974	Kansl1	1,8222048	down	0,010646291	0,034884833	Mus musculus KAT8 regulatory NSL complex subunit 1 (Kansl1), mRNA [NM_001081045]
A_52_P1154755	Kansl1l	1,8208972	down	0,024160147	0,047919627	Mus musculus 18-day embryo whole body cDNA, RIKEN full-length enriched library, clone:1110028C15 product:unclassifiable, full insert sequence, [AK003941]
A_52_P508962	Kcnab2	2,5533404	down	0,016801076	0,04097456	Mus musculus potassium voltage-gated channel, shaker-related subfamily, beta member 2 (Kcnab2), transcript variant 2, mRNA [NM_010598]
A_51_P228706	Kcnc4	2,7041602	down	0,0064677787	0,030541807	Mus musculus potassium voltage gated channel, Shaw-related subfamily, member 4 (Kcnc4), mRNA [NM_145922]
A_52_P408230	Kcnh7	1,6747112	down	0,0029687237	0,028102277	potassium voltage-gated channel, subfamily H (eag-related), member 7 [Source:MGI Symbol;Acc:MGI:2159566] [ENSMUST00000112452]
A_51_P187352	Kcnma1	1,6896771	down	0,0027287472	0,028102277	Mus musculus potassium large conductance calcium-activated channel, subfamily M, alpha member 1 (Kcnma1), transcript variant 8, mRNA [NM_010610]
A_51_P219173	Kcnmb1	1,8494493	down	0,00296905	0,028102277	Mus musculus potassium large conductance calcium-activated channel, subfamily M, beta member 1 (Kcnmb1), mRNA [NM_031169]
A_51_P488819	Kcnmb4os2	1,9322159	down	2,5488308E-4	0,020784557	PREDICTED: Mus musculus potassium large conductance calcium-activated channel, subfamily M, beta member 4, opposite strand 2 (Kcnmb4os2), transcript variant X2, ncRNA [XR_380814]
A_52_P584874	Kdm5b	1,6960938	down	0,022857187	0,046796534	Mus musculus lysine (K)-specific demethylase 5B (Kdm5b), mRNA [NM_152895]
A_52_P653825	Keg1	1,9584332	down	0,011463242	0,0356485	Mus musculus kidney expressed gene 1 (Keg1), mRNA [NM_029550]
A_51_P320325	Kif13b	10,768821	down	7,712705E-4	0,025862789	Mus musculus kinesin family member 13B (Kif13b), mRNA [NM_001081177]
A_51_P470154	Kif21a	1,6413778	down	0,010891406	0,03507195	Mus musculus kinesin family member 21A (Kif21a), transcript variant 3, mRNA [NM_016705]
A_52_P538451	Kir3dl1	1,6124007	down	0,0058260458	0,02986538	Mus musculus killer cell immunoglobulin-like receptor, three domains, long cytoplasmic tail, 1 (Kir3dl1), mRNA [NM_177749]
A_52_P118560	Kynu	3,371855	down	0,0027360695	0,028102277	Mus musculus kynureninase (L-kynurenine hydrolase) (Kynu), transcript variant 1, mRNA [NM_027552]
A_52_P90684	Klhl31	1,9792811	down	0,0059079584	0,02986538	Mus musculus kelch-like 31 (Klhl31), mRNA [NM_172925]
A_51_P344018	Klra12	1,7500026	down	0,009686214	0,033939585	Mus musculus killer cell lectin-like receptor subfamily A, member 12 (Klra12), mRNA [NM_010646]
A_52_P248513	Klra7	1,9507153	down	6,135438E-4	0,024445264	Mus musculus killer cell lectin-like receptor, subfamily A, member 7 (Klra7), transcript variant 2, mRNA [NM_014194]
A_51_P509489	Kras	2,3002691	down	0,01616512	0,040307686	Mus musculus v-Ki-ras2 Kirsten rat sarcoma viral oncogene homolog (Kras), mRNA [NM_021284]
A_51_P345995	Krtap19-3	1,6074188	down	0,0030076539	0,028102277	Mus musculus keratin associated protein 19-3 (Krtap19-3), mRNA [NM_130857]
A_52_P641641	Krtap24-1	3,1034954	down	0,012941703	0,036789652	Mus musculus keratin associated protein 24-1 (Krtap24-1), mRNA [NM_001163141]
A_52_P470316	Laptm4b	2,0244594	down	0,018938283	0,043243423	Mus musculus lysosomal-associated protein transmembrane 4B (Laptm4b), mRNA [NM_033521]
A_51_P467490	Larp4	1,5335015	down	0,007618303	0,032288138	Mus musculus La ribonucleoprotein domain family, member 4 (Larp4), transcript variant 2, mRNA [NM_001080948]
A_51_P168123	Lars	2,0388386	down	0,002419836	0,028090501	Mus musculus leucyl-tRNA synthetase (Lars), mRNA [NM_134137]
A_52_P299358	Lclat1	1,9182744	down	0,012247015	0,036107056	Mus musculus lysocardiolipin acyltransferase 1 (Lclat1), transcript variant 1, mRNA [NM_001081071]
A_52_P101551	Lenep	1,8232491	down	0,02178704	0,04576809	Mus musculus lens epithelial protein (Lenep), mRNA [NM_020517]
A_52_P222725	Lims1	1,7932228	down	0,017955342	0,042079534	Mus musculus LIM and senescent cell antigen-like domains 1 (Lims1), transcript variant 1, mRNA [NM_026148]
A_52_P674467	Lin7a	2,6660833	down	0,0014368502	0,026545448	Mus musculus lin-7 homolog A (C, elegans) (Lin7a), transcript variant 1, mRNA [NM_001039354]
A_51_P497395	Lypd1	1,84123	down	0,0125629855	0,036390685	Mus musculus Ly6/Plaur domain containing 1 (Lypd1), mRNA [NM_145100]
A_52_P136720	Lysmd1	2,8767607	down	0,0047189402	0,029224925	Mus musculus LysM, putative peptidoglycan-binding, domain containing 1 (Lysmd1), mRNA [NM_153121]
A_52_P652513	Lman1	1,8506926	down	0,012865009	0,036708437	Mus musculus lectin, mannose-binding, 1 (Lman1), transcript variant 1, mRNA [NM_027400]
A_51_P118188	Lmo3	1,5604932	down	0,013852839	0,037774693	Mus musculus LIM domain only 3 (Lmo3), mRNA [NM_207222]
A_51_P507844	Lnp	1,8966937	down	0,023635628	0,047482997	Mus musculus limb and neural patterns (Lnp), transcript variant 1, mRNA [NM_027133]
A_52_P908952	LOC102633703	3,4888961	down	0,0021739793	0,027465627	PREDICTED: Mus musculus mucin-19-like (LOC102633703), mRNA [XM_006508966]
A_52_P1067414	LOC102635849	2,0201435	down	0,008363624	0,032573503	Mus musculus adult male testis cDNA, RIKEN full-length enriched library, clone:1700054L24 product:v-abl Abelson murine leukemia oncogene 1, full insert sequence, [AK006784]
A_52_P311194	LOC102637542	2,2085307	down	0,002678122	0,028102277	PREDICTED: Mus musculus uncharacterized LOC102637542 (LOC102637542), transcript variant X2, ncRNA [XR_400052]
A_52_P1108293	LOC102638957	1,9316089	down	0,018573664	0,042719427	PREDICTED: Mus musculus uncharacterized LOC102638957 (LOC102638957), ncRNA [XR_378747]
A_52_P675857	LOC102639120	1,5219867	down	0,0015497314	0,026758231	PREDICTED: Mus musculus uncharacterized LOC102639120 (LOC102639120), mRNA [XM_006544176]
A_52_P564515	LOC102639385	1,5191221	down	0,007670185	0,032288138	PREDICTED: Mus musculus uncharacterized LOC102639385 (LOC102639385), transcript variant X1, ncRNA [XR_384459]
A_51_P415095	LOC102639891	9,899837	down	0,0011846307	0,026103854	PREDICTED: Mus musculus uncharacterized LOC102639891 (LOC102639891), ncRNA [XR_386913]
A_52_P459236	LOC102640974	1,9208707	down	0,024082582	0,04784579	PREDICTED: Mus musculus uncharacterized LOC102640974 (LOC102640974), ncRNA [XR_374971]
A_51_P298564	LOC102643266	1,5491827	down	0,0055732983	0,02982813	PREDICTED: Mus musculus uncharacterized LOC102643266 (LOC102643266), ncRNA [XR_398630]
A_52_P483104	Lpin1	2,2161772	down	6,287343E-5	0,018799154	Mus musculus lipin 1 (Lpin1), transcript variant 2, mRNA [NM_015763]
A_51_P229498	Lrfn2	1,8651578	down	0,01799794	0,042094637	Mus musculus leucine rich repeat and fibronectin type III domain containing 2 (Lrfn2), mRNA [NM_027452]
A_51_P441687	Lrrc10	1,7845148	down	0,0074490476	0,032288138	Mus musculus leucine rich repeat containing 10 (Lrrc10), mRNA [NM_146242]
A_52_P246081	Lrrc40	1,8553318	down	0,02292364	0,04686523	leucine rich repeat containing 40 [Source:MGI Symbol;Acc:MGI:1914394] [ENSMUST00000072080]
A_52_P17228	Lrrc58	1,9751439	down	0,020318028	0,04442479	Mus musculus leucine rich repeat containing 58 (Lrrc58), mRNA [NM_177093]
A_51_P488180	Lrrtm3	1,5330873	down	0,002095968	0,027149217	Mus musculus leucine rich repeat transmembrane neuronal 3 (Lrrtm3), mRNA [NM_178678]
A_51_P123892	Lrrtm4	2,4026866	down	0,0055060294	0,029807754	leucine rich repeat transmembrane neuronal 4 [Source:MGI Symbol;Acc:MGI:2389180] [ENSMUST00000136421]
A_51_P101955	Lta4h	3,204334	down	3,4456377E-4	0,021689383	Mus musculus leukotriene A4 hydrolase (Lta4h), mRNA [NM_008517]
A_51_P361557	Luc7l2	1,5643084	down	0,013854932	0,037774693	Mus musculus LUC7-like 2 (S, cerevisiae) (Luc7l2), transcript variant 1, mRNA [NM_138680]
A_51_P425632	Mad2l1bp	1,5227703	down	0,006330041	0,030527133	Mus musculus MAD2L1 binding protein (Mad2l1bp), mRNA [NM_025649]
A_52_P383105	Magee2	2,05196	down	0,0026036464	0,028102277	Mus musculus melanoma antigen, family E, 2 (Magee2), mRNA [NM_053206]
A_51_P205139	Map1b	1,9242402	down	0,024305815	0,048102185	Mus musculus microtubule-associated protein 1B (Map1b), mRNA [NM_008634]
A_52_P364130	Map3k14	1,5430436	down	0,012589275	0,036390685	Mus musculus mitogen-activated protein kinase kinase kinase 14 (Map3k14), mRNA [NM_016896]
A_51_P454696	Marc1	4,2919927	down	7,1552244E-4	0,025473962	Mus musculus mitochondrial amidoxime reducing component 1 (Marc1), mRNA [NM_001290273]
A_51_P295757	Mark1	1,5318804	down	0,013414224	0,037280675	Mus musculus ELKL motif serine-threonine protein kinase 3 (Emk3) mRNA, complete cds, [AF453686]
A_52_P149163	Mark4	1,9158641	down	0,012536783	0,036390685	PREDICTED: Mus musculus MAP/microtubule affinity-regulating kinase 4 (Mark4), transcript variant X2, mRNA [XM_006539829]
A_52_P464693	Mast4	1,5861388	down	0,010641197	0,034884833	microtubule associated serine/threonine kinase family member 4 [Source:MGI Symbol;Acc:MGI:1918885] [ENSMUST00000168226]
A_52_P676390	Mboat7	1,906601	down	0,012392074	0,036266524	Mus musculus membrane bound O-acyltransferase domain containing 7 (Mboat7), mRNA [NM_029934]
A_52_P393669	Mcpt9	1,5718704	down	0,02131994	0,04548954	Mus musculus mast cell protease 9 (Mcpt9), mRNA [NM_010782]
A_52_P470451	Mdh1	1,6446128	down	0,013239726	0,03711261	Mus musculus 8 days embryo whole body cDNA, RIKEN full-length enriched library, clone:5730556L21 product:unclassifiable, full insert sequence, [AK077724]
A_51_P424232	Mecp2	1,5986638	down	0,012972732	0,036789652	Mus musculus methyl CpG binding protein 2 (Mecp2), transcript variant 2, mRNA [NM_010788]
A_52_P104155	Mettl14	1,7937793	down	0,009334281	0,033391226	Mus musculus mRNA for mKIAA1627 protein, [AK129409]
A_52_P399095	Mettl24	1,7879721	down	0,0033511505	0,028628156	Mus musculus methyltransferase like 24 (Mettl24), mRNA [NM_177793]
A_51_P248609	Miip	10,663909	down	9,735826E-4	0,026103854	Mus musculus migration and invasion inhibitory protein (Miip), mRNA [NM_001025365]
A_52_P203837	Mitd1	2,8480282	down	0,019269591	0,043538596	Mus musculus MIT, microtubule interacting and transport, domain containing 1 (Mitd1), mRNA [NM_026913]
A_51_P453810	Mycbp2	1,7784148	down	0,0061954875	0,030434342	Mus musculus MYC binding protein 2 (Mycbp2), mRNA [NM_207215]
A_51_P396375	Myo18a	1,680477	down	0,002983988	0,028102277	Mus musculus myosin XVIIIA (Myo18a), transcript variant 2, mRNA [NM_011586]
A_51_P434171	Myo19	1,7737037	down	0,013829353	0,037774693	Mus musculus myosin XIX (Myo19), mRNA [NM_025414]
A_52_P355934	Myo1b	1,6538979	down	0,021633655	0,045744	Mus musculus myosin IB (Myo1b), transcript variant 2, mRNA [NM_010863]
A_52_P246082	Mknk1	1,9564197	down	0,0106352065	0,034884833	Mus musculus MAP kinase-interacting serine/threonine kinase 1 (Mknk1), transcript variant 3, mRNA [NM_021461]
A_52_P309904	Mlx	1,9005098	down	0,00813077	0,032573503	Mus musculus MAX-like protein X, mRNA (cDNA clone IMAGE:6393153), [BC080768]
A_52_P126132	Mmrn1	1,6314763	down	0,015176401	0,0390904	multimerin 1 [Source:MGI Symbol;Acc:MGI:1918195] [ENSMUST00000145763]
A_52_P596214	Mob1b	1,7516948	down	0,004861711	0,029224925	Mus musculus adult male thymus cDNA, RIKEN full-length enriched library, clone:5832444D24 product:unclassifiable, full insert sequence, [AK031053]
A_51_P201730	Mpdu1	1,8864613	down	0,0050708274	0,029224925	Mus musculus mannose-P-dolichol utilization defect 1 (Mpdu1), mRNA [NM_011900]
A_51_P413698	Mrpl20	1,5107814	down	0,0103437	0,03458825	Mus musculus mitochondrial ribosomal protein L20 (Mrpl20), mRNA [NM_025570]
A_51_P322994	Mrpl22	1,8856575	down	0,0013980649	0,026541041	Mus musculus mitochondrial ribosomal protein L22 (Mrpl22), mRNA [NM_175001]
A_51_P141818	Mrpl32	2,254099	down	0,014430705	0,03829189	Mus musculus mitochondrial ribosomal protein L32 (Mrpl32), mRNA [NM_029271]
A_52_P40367	Mrpl42	2,0517178	down	3,9338363E-5	0,018799154	Mus musculus mitochondrial ribosomal protein L42 (Mrpl42), mRNA [NM_026065]
A_51_P511608	Mtag2	2,271493	down	0,017577207	0,04164248	Mus musculus metastasis associated gene 2 (Mtag2), transcript variant 1, long non-coding RNA [NR_027802]
A_52_P171927	Mtch2	1,747003	down	0,017645368	0,04164248	mitochondrial carrier homolog 2 (C, elegans) [Source:MGI Symbol;Acc:MGI:1929260] [ENSMUST00000148936]
A_51_P453715	Mtfr1l	1,6389499	down	0,0027235316	0,028102277	Mus musculus mitochondrial fission regulator 1-like (Mtfr1l), transcript variant 2, mRNA [NM_029759]
A_52_P291960	Mthfr	2,1722262	down	0,017405678	0,04157894	Mus musculus 5,10-methylenetetrahydrofolate reductase (Mthfr), transcript variant 2, mRNA [NM_010840]
A_52_P201446	Mtif2	1,6462988	down	0,003441307	0,028782878	Mus musculus mitochondrial translational initiation factor 2 (Mtif2), transcript variant 1, mRNA [NM_133767]
A_52_P385139	Mtpn	4,073404	down	0,010226247	0,03458825	Mus musculus myotrophin (Mtpn), mRNA [NM_008098]
A_51_P388607	Mxd1	1,7128351	down	0,0067619253	0,030794945	Mus musculus MAX dimerization protein 1 (Mxd1), mRNA [NM_010751]
A_51_P427476	Mxra8	2,068558	down	0,0087046875	0,032573503	Mus musculus matrix-remodelling associated 8 (Mxra8), mRNA [NM_024263]
A_52_P38317	Naa20	2,067642	down	1,7799874E-4	0,019775627	N(alpha)-acetyltransferase 20, NatB catalytic subunit [Source:MGI Symbol;Acc:MGI:1915127] [ENSMUST00000136330]
A_52_P183138	Nab2	1,5237168	down	0,004691259	0,029224925	Mus musculus Ngfi-A binding protein 2 (Nab2), transcript variant 1, mRNA [NM_008668]
A_51_P212611	Nat3	2,0609937	down	0,016798567	0,04097456	Mus musculus N-acetyltransferase 3 (Nat3), mRNA [NM_008674]
A_52_P347176	Nat8l	1,5840816	down	4,2124055E-4	0,022668747	Mus musculus N-acetyltransferase 8-like (Nat8l), mRNA [NM_001001985]
A_52_P13436	Ndufa11	1,6798877	down	0,023006007	0,046900883	Mus musculus NADH dehydrogenase (ubiquinone) 1 alpha subcomplex 11 (Ndufa11), mRNA [NM_027244]
A_51_P195692	Nek8	1,5479454	down	0,0031071166	0,028102277	Mus musculus NIMA (never in mitosis gene a)-related expressed kinase 8 (Nek8), mRNA [NM_080849]
A_52_P252121	Nfs1	1,6458324	down	0,0046020034	0,029224925	Mus musculus 18-day embryo whole body cDNA, RIKEN full-length enriched library, clone:1110018L11 product:nitrogen fixation gene 1 (S, cerevisiae), full insert sequence, [AK003786]
A_51_P200204	Nkx3-2	1,821589	down	0,013724707	0,03768442	Mus musculus DNA-binding homeodomain protein Bapx1 mRNA, complete cds, [U87957]
A_51_P402617	Nkx6-2	2,8021584	down	0,014876066	0,038790207	Mus musculus NK6 homeobox 2 (Nkx6-2), transcript variant 1, mRNA [NM_183248]
A_51_P287790	Nlrp4b	6,6699586	down	0,0011052014	0,026103854	Mus musculus NLR family, pyrin domain containing 4B (Nlrp4b), mRNA [NM_172481]
A_51_P320184	Nlrp5-ps	3,130018	down	0,0033062599	0,028516492	Mus musculus NLR family, pyrin domain containing 5, pseudogene (Nlrp5-ps), transcript variant 2, non-coding RNA [NR_045120]
A_52_P370685	Nop56	1,756253	down	0,005231278	0,029258514	NOP56 ribonucleoprotein [Source:MGI Symbol;Acc:MGI:1914384] [ENSMUST00000161543]
A_51_P220162	Notch3	1,5765483	down	0,006763215	0,030794945	Mus musculus notch 3 (Notch3), mRNA [NM_008716]
A_52_P625940	Noxo1	1,8117402	down	0,02533438	0,0491236	Mus musculus NADPH oxidase organizer 1 (Noxo1), mRNA [NM_027988]
A_51_P415413	Npvf	1,570002	down	0,014113988	0,03801876	Mus musculus neuropeptide VF precursor (Npvf), mRNA [NM_021892]
A_51_P314153	Nr2c2ap	1,627445	down	0,02134701	0,04548954	Mus musculus nuclear receptor 2C2-associated protein (Nr2c2ap), transcript variant 1, mRNA [NM_001025586]
A_52_P979196	Nrg3os	2,0463068	down	0,024899943	0,048713736	Mus musculus neuregulin 3, opposite strand (Nrg3os), long non-coding RNA [NR_045713]
A_51_P146701	Nsdhl	2,7281249	down	8,260336E-5	0,019389015	Mus musculus activated spleen cDNA, RIKEN full-length enriched library, clone:F830111P16 product:unclassifiable, full insert sequence, [AK156993]
A_52_P423849	Nt5c	1,8275955	down	0,004895458	0,029224925	Mus musculus 5',3'-nucleotidase, cytosolic (Nt5c), mRNA [NM_015807]
A_52_P566579	Ntan1	1,5013356	down	0,0025678822	0,028102277	Mus musculus N-terminal Asn amidase (Ntan1), mRNA [NM_010946]
A_51_P461618	Ntng2	1,7993268	down	0,010248069	0,03458825	Mus musculus netrin G2 (Ntng2), transcript variant a, mRNA [NM_133500]
A_51_P141502	Nudt21	1,6228235	down	0,02370906	0,047577243	Mus musculus 8 days embryo whole body cDNA, RIKEN full-length enriched library, clone:5730530J16 product:inferred: RIKEN cDNA 5730530J16 gene, full insert sequence, [AK017799]
A_51_P108891	Nufip1	1,8605696	down	4,3593746E-4	0,022668747	Mus musculus nuclear fragile X mental retardation protein interacting protein 1 (Nufip1), mRNA [NM_013745]
A_51_P338461	Numa1	1,6935155	down	0,016557919	0,040803444	Mus musculus nuclear mitotic apparatus protein 1 (Numa1), mRNA [NM_133947]
A_51_P420037	Nup210	2,505148	down	0,025875641	0,049621485	Mus musculus nucleoporin 210 (Nup210), mRNA [NM_018815]
A_52_P57013	Nxn	2,1171248	down	0,0046559735	0,029224925	Mus musculus nucleoredoxin (Nxn), mRNA [NM_008750]
A_51_P472867	Oas3	2,3563075	down	0,008545146	0,032573503	Mus musculus 2'-5' oligoadenylate synthetase 3 (Oas3), mRNA [NM_145226]
A_52_P434934	Ocrl	1,6292167	down	0,0023606506	0,028090501	Mus musculus oculocerebrorenal syndrome of Lowe (Ocrl), mRNA [NM_177215]
A_52_P361391	Olfr1153	2,342279	down	0,008134918	0,032573503	Mus musculus olfactory receptor 1153 (Olfr1153), mRNA [NM_146640]
A_51_P250887	Olfr1289	2,4749649	down	0,0065252664	0,030541807	Mus musculus olfactory receptor 1289 (Olfr1289), mRNA [NM_146404]
A_51_P468150	Olfr1308	1,9782058	down	0,010942336	0,035107035	Mus musculus olfactory receptor 1308 (Olfr1308), mRNA [NM_207151]
A_51_P276715	Olfr1350	1,6636664	down	0,015147603	0,039044254	Mus musculus olfactory receptor 1350 (Olfr1350), mRNA [NM_146389]
A_51_P351306	Olfr1458	1,6308703	down	0,026198776	0,04971661	olfactory receptor 1458 [Source:MGI Symbol;Acc:MGI:3031292] [ENSMUST00000076729]
A_51_P386280	Olfr187	1,532008	down	0,008607549	0,032573503	Mus musculus olfactory receptor 187 (Olfr187), mRNA [NM_146322]
A_51_P472943	Olfr223	2,472791	down	0,007420556	0,032288138	Mus musculus olfactory receptor 223 (Olfr223), mRNA [NM_146429]
A_51_P128913	Olfr231	2,074606	down	0,008673749	0,032573503	Mus musculus olfactory receptor 231 (Olfr231), mRNA [NM_001005520]
A_52_P463154	Olfr309	1,9504575	down	0,005716824	0,02986538	Mus musculus olfactory receptor 309 (Olfr309), mRNA [NM_001011866]
A_52_P643087	Olfr315	1,8993552	down	2,9920888E-4	0,021689383	Mus musculus olfactory receptor 315 (Olfr315), mRNA [NM_146538]
A_51_P452386	Olfr43	2,0778277	down	0,005788933	0,02986538	Mus musculus olfactory receptor 43 (Olfr43), mRNA [NM_146711]
A_51_P194503	Olfr433	1,6760972	down	0,008589872	0,032573503	Mus musculus olfactory receptor 433 (Olfr433), mRNA [NM_146717]
A_51_P171510	Olfr487	1,5430708	down	0,005028267	0,029224925	Mus musculus olfactory receptor 487 (Olfr487), mRNA [NM_001011811]
A_51_P204702	Olfr493	1,5926872	down	0,0059605613	0,029995082	Mus musculus olfactory receptor 493 (Olfr493), mRNA [NM_146310]
A_52_P157355	Olfr533	1,959824	down	0,0137429675	0,03768442	Mus musculus olfactory receptor 533 (Olfr533), mRNA [NM_001011815]
A_51_P212457	Olfr551	3,0038188	down	0,006570852	0,030578751	Mus musculus olfactory receptor 551 (Olfr551), mRNA [NM_146755]
A_52_P248673	Olfr583	1,5683547	down	0,022339823	0,046119265	Mus musculus olfactory receptor 583 (Olfr583), mRNA [NM_146757]
A_51_P488362	Olfr632	1,8684107	down	0,002593695	0,028102277	Mus musculus olfactory receptor 632 (Olfr632), mRNA [NM_147119]
A_51_P235764	Olfr659	2,0649529	down	0,002677316	0,028102277	Mus musculus olfactory receptor 659 (Olfr659), mRNA [NM_147050]
A_51_P479138	Olfr771	1,8298254	down	0,021059562	0,045219455	Mus musculus olfactory receptor 771 (Olfr771), mRNA [NM_146547]
A_51_P436263	Olfr790	2,2204552	down	0,013970353	0,03788171	Mus musculus olfactory receptor 790 (Olfr790), mRNA [NM_146933]
A_51_P218857	Olfr820	3,11939	down	0,0012612808	0,026103854	Mus musculus olfactory receptor 820 (Olfr820), mRNA [NM_146675]
A_51_P316233	Olfr832	3,443526	down	0,0019278447	0,027020117	Mus musculus olfactory receptor 832 (Olfr832), mRNA [NM_001011824]
A_52_P388187	Olfr890	2,006608	down	0,010948933	0,035107035	Mus musculus olfactory receptor 890 (Olfr890), mRNA [NM_146481]
A_52_P527697	Olfr934	1,7706196	down	0,0048281807	0,029224925	Mus musculus olfactory receptor 934 (Olfr934), mRNA [NM_146442]
A_51_P313127	Olfr94	2,8471146	down	0,0030667458	0,028102277	Mus musculus olfactory receptor 94 (Olfr94), mRNA [NM_001011518]
A_51_P486748	Opn1mw	1,774599	down	0,025103267	0,048894405	Mus musculus opsin 1 (cone pigments), medium-wave-sensitive (color blindness, deutan) (Opn1mw), mRNA [NM_008106]
A_52_P456123	Orc4	1,6024381	down	0,0031278369	0,028102277	Mus musculus origin recognition complex, subunit 4 (Orc4), transcript variant 1, mRNA [NM_011958]
A_52_P286360	Otc	1,5995369	down	0,012423547	0,036269885	Mus musculus ornithine transcarbamylase (Otc), mRNA [NM_008769]
A_51_P441202	Otp	1,6418806	down	0,014848371	0,038757667	Mus musculus orthopedia homolog (Drosophila) (Otp), mRNA [NM_011021]
A_51_P374900	P2ry13	1,5213906	down	0,023926048	0,047721118	Mus musculus purinergic receptor P2Y, G-protein coupled 13 (P2ry13), mRNA [NM_028808]
A_52_P593723	P4ha1	1,6095964	down	0,021762645	0,045744	Mus musculus procollagen-proline, 2-oxoglutarate 4-dioxygenase (proline 4-hydroxylase), alpha 1 polypeptide (P4ha1), mRNA [NM_011030]
A_51_P291388	Pafah1b1	1,9143324	down	0,005147757	0,029224925	Mus musculus lissencephaly-1 protein (LIS-1) mRNA, complete cds, [U95116]
A_51_P142904	Paics	1,633981	down	0,003054632	0,028102277	Mus musculus phosphoribosylaminoimidazole carboxylase, phosphoribosylaminoribosylaminoimidazole, succinocarboxamide synthetase (Paics), mRNA [NM_025939]
A_52_P332125	Pak2	2,0953429	down	0,0034473692	0,028782878	Mus musculus p21 protein (Cdc42/Rac)-activated kinase 2 (Pak2), mRNA [NM_177326]
A_52_P84928	Pak3	1,5051402	down	0,0033057318	0,028516492	Mus musculus p21 protein (Cdc42/Rac)-activated kinase 3 (Pak3), transcript variant 4, mRNA [NM_008778]
A_52_P1019763	Panct2	2,0259132	down	0,022082696	0,046003558	PREDICTED: Mus musculus pluripotency-associated noncoding transcript 2 (Panct2), misc_RNA [XR_387288]
A_51_P373814	Pank1	2,2346952	down	0,017022207	0,041239485	Mus musculus 9 days embryo whole body cDNA, RIKEN full-length enriched library, clone:D030020H07 product:RIKEN cDNA 5430426F23 gene, full insert sequence, [AK050799]
A_51_P196127	Papss1	1,6968235	down	0,0020598562	0,027020117	Mus musculus 3'-phosphoadenosine 5'-phosphosulfate synthase 1 (Papss1), transcript variant 1, mRNA [NM_011863]
A_51_P129199	Parp10	1,8405738	down	0,0014796794	0,026545448	Mus musculus poly (ADP-ribose) polymerase family, member 10 (Parp10), transcript variant 2, mRNA [NM_001163576]
A_51_P236864	Parp8	1,6374295	down	0,008315618	0,032573503	Mus musculus poly (ADP-ribose) polymerase family, member 8 (Parp8), mRNA [NM_001081009]
A_52_P593379	Pax9	1,5305328	down	0,019183522	0,04345535	Mus musculus paired box 9 (Pax9), mRNA [NM_011041]
A_51_P317166	Paxbp1	2,6679144	down	5,3967815E-4	0,024211284	Mus musculus PAX3 and PAX7 binding protein 1 (Paxbp1), mRNA [NM_026110]
A_51_P239257	Pcdh1	1,6423886	down	0,008804153	0,03283711	Mus musculus protocadherin 1 (Pcdh1), mRNA [NM_029357]
A_52_P470605	Pcdh11x	1,7131046	down	0,0039414484	0,028895117	Mus musculus protocadherin 11 X-linked (Pcdh11x), transcript variant 2, mRNA [NM_001271810]
A_52_P432969	Pcdh19	1,8300334	down	0,019208524	0,04345535	Mus musculus protocadherin 19 (Pcdh19), transcript variant 1, mRNA [NM_001105245]
A_51_P274488	Pcdh8	1,9130514	down	0,019838259	0,04398398	Mus musculus protocadherin 8 (Pcdh8), transcript variant 1, mRNA [NM_021543]
A_51_P264708	Pcdhb13	1,563057	down	0,016968641	0,041193157	Mus musculus protocadherin beta 13 (Pcdhb13), mRNA [NM_053138]
A_51_P304219	Pced1a	2,4280431	down	0,015756175	0,039784063	Mus musculus PC-esterase domain containing 1A (Pced1a), transcript variant 1, mRNA [NM_178762]
A_52_P680949	Pcyt1b	3,2039611	down	0,006537377	0,030541807	Mus musculus phosphate cytidylyltransferase 1, choline, beta isoform (Pcyt1b), transcript variant 1, mRNA [NM_211138]
A_52_P495237	Pcnt	6,9216294	down	0,002224122	0,027502734	Mus musculus pericentrin (kendrin) (Pcnt), transcript variant 1, mRNA [NM_008787]
A_51_P351285	Pcsk7	5,393956	down	0,0016155618	0,026887203	Mus musculus proprotein convertase subtilisin/kexin type 7 (Pcsk7), transcript variant 2, mRNA [NM_008794]
A_52_P539761	Pde4b	1,8575448	down	0,011346825	0,03549469	Mus musculus adult male medulla oblongata cDNA, RIKEN full-length enriched library, clone:6330520K10 product:phosphodiesterase 4B, cAMP specific, full insert sequence, [AK031977]
A_52_P175263	Pde4dip	3,184263	down	0,009980869	0,034473196	phosphodiesterase 4D interacting protein (myomegalin) [Source:MGI Symbol;Acc:MGI:1891434] [ENSMUST00000163531]
A_52_P68261	Pde6h	2,6558013	down	0,016282782	0,040468752	Mus musculus phosphodiesterase 6H, cGMP-specific, cone, gamma (Pde6h), mRNA [NM_023898]
A_52_P433204	Pds5a	2,569558	down	0,0019795918	0,027020117	Mus musculus adult male cecum cDNA, RIKEN full-length enriched library, clone:9130202P09 product:hypothetical ARM repeat fold containing protein, full insert sequence, [AK136537]
A_51_P223946	Pds5b	1,5829372	down	0,0010780584	0,026103854	Mus musculus PDS5, regulator of cohesion maintenance, homolog B (S, cerevisiae) (Pds5b), mRNA [NM_175310]
A_51_P211832	Pgap1	1,9210628	down	0,02623762	0,049730893	Mus musculus 12 days embryo spinal ganglion cDNA, RIKEN full-length enriched library, clone:D130039I04 product:hypothetical protein, full insert sequence, [AK051360]
A_51_P153004	Phax	1,519507	down	0,006608349	0,030589106	Mus musculus phosphorylated adaptor for RNA export (Phax), transcript variant 1, mRNA [NM_019996]
A_52_P110291	Phf12	1,8549974	down	0,0070429198	0,031641044	Mus musculus PHD finger protein 12 (Phf12), mRNA [NM_174852]
A_51_P136578	Phf21b	1,6735759	down	0,01211425	0,036011167	Mus musculus PHD finger protein 21B (Phf21b), transcript variant 1, mRNA [NM_001081166]
A_52_P209992	Phf6	1,6236304	down	0,005699876	0,02986538	Mus musculus PHD finger protein 6 (Phf6), transcript variant 1, mRNA [NM_027642]
A_52_P677092	Phip	1,6966964	down	0,008200608	0,032573503	Mus musculus pleckstrin homology domain interacting protein (Phip), mRNA [NM_001081216]
A_52_P657963	Phka2	2,7277582	down	0,012145886	0,036011167	phosphorylase kinase alpha 2 [Source:MGI Symbol;Acc:MGI:97577] [ENSMUST00000146752]
A_51_P105800	Phlpp2	1,8138565	down	0,017522713	0,04164248	Mus musculus PH domain and leucine rich repeat protein phosphatase 2 (Phlpp2), mRNA [NM_001122594]
A_51_P399217	Pigx	1,9945569	down	0,01757465	0,04164248	Mus musculus phosphatidylinositol glycan anchor biosynthesis, class X (Pigx), transcript variant 1, mRNA [NM_024464]
A_51_P255844	Pih1d2	1,6234171	down	0,022273447	0,046099674	Mus musculus PIH1 domain containing 2 (Pih1d2), mRNA [NM_028300]
A_51_P417725	Pik3r2	2,1441674	down	0,0012938731	0,026103854	Mus musculus phosphatidylinositol 3-kinase, regulatory subunit, polypeptide 2 (p85 beta) (Pik3r2), mRNA [NM_008841]
A_52_P598827	Pik3r3	2,0523906	down	0,0047908104	0,029224925	Mus musculus 16 days neonate cerebellum cDNA, RIKEN full-length enriched library, clone:9630036G20 product:phosphatidylinositol 3 kinase, regulatory subunit, polypeptide 3 (p55), full insert sequence, [AK036105]
A_51_P110035	Pik3r4	2,5808852	down	0,0014793775	0,026545448	Mus musculus phosphatidylinositol 3 kinase, regulatory subunit, polypeptide 4, p150 (Pik3r4), mRNA [NM_001081309]
A_52_P1093529	Pik3r5	1,6811593	down	0,018862866	0,043135732	Mus musculus phosphoinositide-3-kinase, regulatory subunit 5, p101 (Pik3r5), mRNA [NM_177320]
A_51_P445728	Pirb	1,5524303	down	0,0050850976	0,029224925	Mus musculus paired Ig-like receptor B (Pirb), mRNA [NM_011095]
A_52_P338651	Pitpnm2	1,7957929	down	0,0137483	0,03768442	Mus musculus phosphatidylinositol transfer protein, membrane-associated 2 (Pitpnm2), transcript variant 1, mRNA [NM_011256]
A_51_P334785	Pyhin1	2,2485478	down	0,008494892	0,032573503	Mus musculus pyrin and HIN domain family, member 1 (Pyhin1), mRNA [NM_175026]
A_52_P562624	Pkhd1l1	1,6097871	down	0,002337107	0,028090501	Mus musculus polycystic kidney and hepatic disease 1-like 1 (Pkhd1l1), mRNA [NM_138674]
A_51_P506915	Pkp3	1,5638369	down	0,0067599085	0,030794945	Mus musculus plakophilin 3 (Pkp3), transcript variant 1, mRNA [NM_019762]
A_51_P427052	Pla2g2c	1,647895	down	0,017651618	0,04164248	Mus musculus phospholipase A2, group IIC (Pla2g2c), mRNA [NM_008868]
A_51_P112405	Plaur	1,6407746	down	0,008348749	0,032573503	Mus musculus plasminogen activator, urokinase receptor (Plaur), mRNA [NM_011113]
A_52_P328304	Plekhg3	1,5632513	down	0,001784339	0,027020117	Mus musculus pleckstrin homology domain containing, family G (with RhoGef domain) member 3 (Plekhg3), mRNA [NM_153804]
A_51_P492408	Pmvk	1,5614694	down	0,005103255	0,029224925	Mus musculus phosphomevalonate kinase (Pmvk), transcript variant 1, mRNA [NM_026784]
A_51_P155482	Pole	1,7775599	down	0,019404272	0,04362314	Mus musculus polymerase (DNA directed), epsilon (Pole), mRNA [NM_011132]
A_51_P158584	Poll	2,4783077	down	0,0077771936	0,03248937	Mus musculus polymerase (DNA directed), lambda (Poll), mRNA [NM_020032]
A_51_P410949	Polr3g	1,5154351	down	9,319296E-5	0,019389015	Mus musculus polymerase (RNA) III (DNA directed) polypeptide G (Polr3g), mRNA [NM_001081176]
A_52_P240453	Polr3k	2,5494163	down	0,013731311	0,03768442	Mus musculus polymerase (RNA) III (DNA directed) polypeptide K (Polr3k), mRNA [NM_025901]
A_51_P483261	Pomt1	1,7044349	down	3,832307E-4	0,022668747	Mus musculus protein-O-mannosyltransferase 1 (Pomt1), mRNA [NM_145145]
A_52_P313246	Pou2f1	2,7019947	down	0,009587569	0,033791944	Mus musculus POU domain, class 2, transcription factor 1 (Pou2f1), transcript variant 3, mRNA [NM_198933]
A_51_P435447	Ppfia2	1,6993954	down	0,0076217433	0,032288138	protein tyrosine phosphatase, receptor type, f polypeptide (PTPRF), interacting protein (liprin), alpha 2 [Source:MGI Symbol;Acc:MGI:2443834] [ENSMUST00000169303]
A_52_P521178	Ppm1d	2,0209634	down	0,007899578	0,032573503	Mus musculus 12 days embryo spinal ganglion cDNA, RIKEN full-length enriched library, clone:D130053L12 product:protein phosphatase 1D magnesium-dependent, delta isoform, full insert sequence, [AK051509]
A_52_P607683	Ppm1e	1,796351	down	7,257222E-4	0,025528345	Mus musculus protein phosphatase 1E (PP2C domain containing) (Ppm1e), mRNA [NM_177167]
A_51_P252545	Ppm1m	1,5391344	down	0,0013971797	0,026541041	Mus musculus protein phosphatase 1M (Ppm1m), transcript variant 1, mRNA [NM_026447]
A_51_P342716	Ppp1cb	2,2927504	down	5,9288763E-4	0,024445264	Mus musculus protein phosphatase 1, catalytic subunit, beta isoform (Ppp1cb), mRNA [NM_172707]
A_51_P105320	Ppp1r11	1,6330848	down	0,0020445522	0,027020117	Mus musculus protein phosphatase 1, regulatory (inhibitor) subunit 11 (Ppp1r11), mRNA [NM_029632]
A_52_P445565	Ppp1r1c	1,5288166	down	0,0039431592	0,028895117	Mus musculus protein phosphatase 1, regulatory (inhibitor) subunit 1C (Ppp1r1c), transcript variant 1, mRNA [NM_172420]
A_51_P123297	Ppp1r7	1,8938539	down	0,014795166	0,03866355	Mus musculus protein phosphatase 1, regulatory (inhibitor) subunit 7 (Ppp1r7), mRNA [NM_023200]
A_51_P486132	Ppp1r8	2,170123	down	0,0018428903	0,027020117	Mus musculus protein phosphatase 1, regulatory (inhibitor) subunit 8 (Ppp1r8), transcript variant 1, mRNA [NM_146154]
A_51_P120097	Ppp2r1b	1,683634	down	0,005492032	0,029807754	Mus musculus protein phosphatase 2, regulatory subunit A, beta (Ppp2r1b), transcript variant 1, mRNA [NM_001034085]
A_52_P465012	Ppp2r2b	2,1497712	down	0,014337989	0,03824885	Mus musculus protein phosphatase 2, regulatory subunit B, beta (Ppp2r2b), transcript variant 2, mRNA [NM_028392]
A_51_P290685	Ppp6r3	2,3070526	down	0,012870461	0,036708437	Mus musculus protein phosphatase 6, regulatory subunit 3 (Ppp6r3), transcript variant 2, mRNA [NM_029456]
A_51_P352232	Ppt1	2,0755599	down	0,02306174	0,046934497	Mus musculus B16 F10Y cells cDNA, RIKEN full-length enriched library, clone:G370087F11 product:palmitoyl-protein thioesterase 1, full insert sequence, [AK148314]
A_52_P331056	Prdm10	1,5068132	down	0,0042567267	0,028895117	PREDICTED: Mus musculus PR domain containing 10 (Prdm10), transcript variant X2, mRNA [XM_006510465]
A_51_P104006	Prh1	2,0453937	down	0,005630587	0,02986538	Mus musculus proline rich protein HaeIII subfamily 1 (Prh1), mRNA [NM_011174]
A_52_P480842	Prrx1	3,1683896	down	0,0023423664	0,028090501	paired related homeobox 1 [Source:MGI Symbol;Acc:MGI:97712] [ENSMUST00000174098]
A_51_P208537	Prss36	1,8267976	down	0,010356476	0,034588926	Mus musculus protease, serine 36 (Prss36), mRNA [NM_001081374]
A_52_P563526	Prss51	1,9067304	down	0,023935461	0,047721118	Mus musculus protease, serine 51 (Prss51), mRNA [NM_001193631]
A_52_P533653	Psg22	1,5873458	down	0,003322825	0,028581107	Mus musculus pregnancy-specific glycoprotein 22 (Psg22), mRNA [NM_001004152]
A_51_P144303	Ptger1	3,3843274	down	0,0072534266	0,03209303	Mus musculus prostaglandin E receptor 1 (subtype EP1), mRNA (cDNA clone MGC:170366 IMAGE:8861761), complete cds, [BC138739]
A_52_P229783	Ptgr2	2,1084888	down	9,122198E-4	0,026103854	Mus musculus prostaglandin reductase 2 (Ptgr2), transcript variant 1, mRNA [NM_029880]
A_51_P307680	Ptprb	2,9231737	down	0,004226444	0,028895117	Mus musculus protein tyrosine phosphatase, receptor type, B (Ptprb), mRNA [NM_029928]
A_51_P206153	Ptprd	2,7280324	down	1,6208449E-4	0,019775627	Mus musculus mRNA for MPTPdelta, complete cds, [D13903]
A_51_P326483	Pus3	1,9532892	down	0,01756095	0,04164248	Mus musculus pseudouridine synthase 3 (Pus3), mRNA [NM_023292]
A_52_P138895	Qsox2	3,40768	down	0,0025741933	0,028102277	Mus musculus quiescin Q6 sulfhydryl oxidase 2 (Qsox2), mRNA [NM_153559]
A_51_P198045	Rab28	1,5221423	down	0,022715796	0,04665385	Mus musculus 11 days embryo whole body cDNA, RIKEN full-length enriched library, clone:2700023P08 product:similar to RAB28, MEMBER RAS ONCOGENE FAMILY [Mus musculus], full insert sequence, [AK012286]
A_51_P183685	Rab34	2,1466405	down	0,004482851	0,02908584	Mus musculus RAB34, member RAS oncogene family (Rab34), transcript variant 1, mRNA [NM_033475]
A_51_P258620	Rab4b	2,5936139	down	0,003704461	0,028895117	Mus musculus RAB4B, member RAS oncogene family (Rab4b), mRNA [NM_029391]
A_52_P684214	Rab8a	2,1433501	down	0,008987037	0,033136696	Mus musculus RAB8A, member RAS oncogene family (Rab8a), mRNA [NM_023126]
A_51_P374383	Rabac1	1,51647	down	0,020469159	0,044592194	Mus musculus Rab acceptor 1 (prenylated) (Rabac1), mRNA [NM_010261]
A_52_P600625	Rad23b	2,022881	down	0,02512571	0,048894405	Mus musculus RAD23b homolog (S, cerevisiae) (Rad23b), mRNA [NM_009011]
A_52_P524463	Rae1	2,6365855	down	0,011856374	0,035918426	Mus musculus RAE1 RNA export 1 homolog (S, pombe), mRNA (cDNA clone MGC:73449 IMAGE:5718934), complete cds, [BC060072]
A_51_P359078	Rangrf	1,6588491	down	0,012351524	0,036266524	Mus musculus RAN guanine nucleotide release factor (Rangrf), transcript variant 2, mRNA [NM_021329]
A_51_P285916	Rapgef4	1,9437661	down	0,01625344	0,040441986	Mus musculus Rap guanine nucleotide exchange factor (GEF) 4 (Rapgef4), transcript variant 2, mRNA [NM_019688]
A_51_P385974	Rapsn	1,5177671	down	0,0029150255	0,028102277	Mus musculus receptor-associated protein of the synapse (Rapsn), mRNA [NM_009023]
A_52_P122572	Rasgrp4	1,6694794	down	0,013507979	0,03739709	Mus musculus RAS guanyl releasing protein 4 (Rasgrp4), transcript variant 2, mRNA [NM_145149]
A_51_P105927	Rasl12	2,7598274	down	0,005098725	0,029224925	Mus musculus RAS-like, family 12 (Rasl12), transcript variant 1, mRNA [NM_001033158]
A_51_P470242	Rasl2-9	2,392543	down	0,025128562	0,048894405	Mus musculus RAS-like, family 2, locus 9 (Rasl2-9), mRNA [NM_009028]
A_52_P157150	Rassf4	2,1320858	down	0,00170893	0,027020117	Mus musculus Ras association (RalGDS/AF-6) domain family member 4 (Rassf4), mRNA [NM_178045]
A_52_P674067	Rbfox3	1,66428	down	0,0089962175	0,033136696	Mus musculus RNA binding protein, fox-1 homolog (C, elegans) 3 (Rbfox3), transcript variant 3, mRNA [NM_001024931]
A_51_P515496	Rbm17	2,3029082	down	0,006615704	0,030589106	Mus musculus RNA binding motif protein 17 (Rbm17), mRNA [NM_152824]
A_51_P195365	Rbm22	1,6384631	down	0,019794384	0,043974012	Mus musculus RNA binding motif protein 22 (Rbm22), mRNA [NM_025776]
A_52_P448578	Rbm25	1,6166462	down	0,011972359	0,03597724	RNA binding motif protein 25 [Source:MGI Symbol;Acc:MGI:1914289] [ENSMUST00000182255]
A_52_P275324	Rbm39	1,7032672	down	0,021874972	0,045899063	RNA binding motif protein 39 [Source:MGI Symbol;Acc:MGI:2157953] [ENSMUST00000140001]
A_51_P423484	Rbp1	1,723067	down	0,0014719084	0,026545448	Mus musculus retinol binding protein 1, cellular (Rbp1), mRNA [NM_011254]
A_52_P86774	Rc3h1	2,8752422	down	0,02102659	0,045219455	Mus musculus RING CCCH (C3H) domains 1 (Rc3h1), mRNA [NM_001024952]
A_51_P299670	Rcc2	1,6672413	down	6,4042775E-4	0,024445264	Mus musculus regulator of chromosome condensation 2 (Rcc2), mRNA [NM_173867]
A_52_P663789	Rcor1	3,045271	down	0,0016186276	0,026887203	REST corepressor 1 [Source:MGI Symbol;Acc:MGI:106340] [ENSMUST00000084968]
A_51_P256898	Rd3	2,9093428	down	0,005028495	0,029224925	Mus musculus retinal degeneration 3 (Rd3), transcript variant 1, mRNA [NM_023727]
A_51_P177762	Rdh9	1,5523776	down	0,0042875153	0,028895117	Mus musculus retinol dehydrogenase 9 (Rdh9), mRNA [NM_153133]
A_51_P348456	Rest	1,5673709	down	0,019337906	0,043564737	Mus musculus RE1-silencing transcription factor (Rest), mRNA [NM_011263]
A_51_P411601	Rfwd2	1,9613335	down	0,0101320855	0,034524143	Mus musculus ring finger and WD repeat domain 2 (Rfwd2), mRNA [NM_011931]
A_51_P211980	Rgs3	1,6376784	down	7,37195E-4	0,025680153	Mus musculus regulator of G-protein signaling 3 (Rgs3), transcript variant 1, mRNA [NM_019492]
A_51_P241769	Rhd	11,103786	down	0,0010367937	0,026103854	Mus musculus Rh blood group, D antigen (Rhd), mRNA [NM_011270]
A_52_P110965	Rhoa	1,7656188	down	0,0020709399	0,027020117	Mus musculus ras homolog gene family, member A (Rhoa), mRNA [NM_016802]
A_52_P378791	Rhobtb2	1,5732254	down	0,010610237	0,034862205	Mus musculus Rho-related BTB domain containing 2 (Rhobtb2), mRNA [NM_153514]
A_52_P263068	Rhog	1,5287229	down	0,021997873	0,046003558	Mus musculus ras homolog gene family, member G (Rhog), mRNA [NM_019566]
A_51_P344399	Rilpl2	1,7687893	down	0,0035093382	0,028860882	Mus musculus Rab interacting lysosomal protein-like 2 (Rilpl2), mRNA [NM_030259]
A_51_P299599	Rims4	3,0462964	down	5,302769E-4	0,024211284	Mus musculus regulating synaptic membrane exocytosis 4 (Rims4), mRNA [NM_183023]
A_52_P126146	Riok1	2,2509868	down	0,011034704	0,035252117	Mus musculus RIO kinase 1 (yeast) (Riok1), mRNA [NM_024242]
A_52_P620432	Rmdn1	1,6299967	down	0,017146694	0,04137346	Mus musculus 8 days embryo whole body cDNA, RIKEN full-length enriched library, clone:5730501K14 product:unclassifiable, full insert sequence, [AK019968]
A_51_P120137	Rmdn2	2,0682616	down	0,0150786275	0,039006572	Mus musculus regulator of microtubule dynamics 2 (Rmdn2), mRNA [NM_201361]
A_51_P266847	Rnf126	1,9763603	down	0,0038356709	0,028895117	Mus musculus ring finger protein 126 (Rnf126), transcript variant 1, mRNA [NM_144528]
A_51_P412999	Rnf157	1,531765	down	0,006095865	0,030251678	ring finger protein 157 [Source:MGI Symbol;Acc:MGI:2442484] [ENSMUST00000149682]
A_52_P231751	Rnf20	1,6086965	down	0,020657292	0,044811584	Mus musculus ring finger protein 20 (Rnf20), transcript variant 2, mRNA [NM_182999]
A_52_P134874	Rnf214	1,7060573	down	0,026047818	0,04969609	Mus musculus 2 days neonate thymus thymic cells cDNA, RIKEN full-length enriched library, clone:C920026L21 product:unclassifiable, full insert sequence, [AK050638]
A_52_P123738	Rnf41	1,5669799	down	0,008060469	0,032573503	Mus musculus ring finger protein 41 (Rnf41), transcript variant 1, mRNA [NM_001164237]
A_52_P344116	Rnf6	1,574453	down	0,016395954	0,040627543	Mus musculus ring finger protein (C3H2C3 type) 6 (Rnf6), transcript variant 1, mRNA [NM_028774]
A_51_P157612	Robo2	2,4357874	down	0,005916022	0,02986538	Mus musculus roundabout homolog 2 (Drosophila) (Robo2), mRNA [NM_175549]
A_51_P388490	Rorb	1,5518064	down	0,006236065	0,030444222	RAR-related orphan receptor beta [Source:MGI Symbol;Acc:MGI:1343464] [ENSMUST00000147907]
A_52_P586574	Rplp0	1,6900368	down	0,011138958	0,03533594	Mus musculus ribosomal protein, large, P0 (Rplp0), mRNA [NM_007475]
A_51_P280506	Rps6ka3	5,0303802	down	0,00297441	0,028102277	Mus musculus 3 days neonate thymus cDNA, RIKEN full-length enriched library, clone:A630013N13 product:unclassifiable, full insert sequence, [AK041476]
A_52_P438957	Rrbp1	1,5511261	down	0,0091241235	0,033236228	Mus musculus ribosome binding protein 1 (Rrbp1), transcript variant 1, mRNA [NM_024281]
A_51_P329512	Rreb1	2,5969467	down	0,0018025109	0,027020117	Mus musculus ras responsive element binding protein 1 (Rreb1), transcript variant 6, mRNA [NM_001177869]
A_52_P458229	Rrp1b	1,9592774	down	4,5417277E-5	0,018799154	Mus musculus ribosomal RNA processing 1 homolog B (S, cerevisiae) (Rrp1b), transcript variant 1, mRNA [NM_028244]
A_52_P27482	Rtkn2	2,0052156	down	0,004469096	0,029049125	Mus musculus rhotekin 2 (Rtkn2), mRNA [NM_001081346]
A_52_P379337	Rtn4	1,5927203	down	0,0049754865	0,029224925	Mus musculus reticulon 4 (Rtn4), transcript variant 1, mRNA [NM_194054]
A_52_P172283	Rtn4ip1	1,5086231	down	0,0077897343	0,03248937	Mus musculus reticulon 4 interacting protein 1 (Rtn4ip1), mRNA [NM_130892]
A_51_P359516	Rtn4rl2	2,6549156	down	0,009154582	0,033236228	Mus musculus reticulon 4 receptor-like 2 (Rtn4rl2), mRNA [NM_199223]
A_52_P408338	S100pbp	1,6061654	down	0,011473695	0,0356485	S100P binding protein [Source:MGI Symbol;Acc:MGI:1921898] [ENSMUST00000106061]
A_52_P5901	Saal1	3,4150376	down	0,016787438	0,04097456	Mus musculus serum amyloid A-like 1 (Saal1), mRNA [NM_030233]
A_52_P70064	Sapcd1	2,027597	down	0,020937832	0,045093004	Mus musculus suppressor APC domain containing 1 (Sapcd1), transcript variant 1, mRNA [NM_023893]
A_52_P789023	Sarnp	1,7778968	down	0,0075156423	0,032288138	Mus musculus SAP domain containing ribonucleoprotein (Sarnp), mRNA [NM_025364]
A_51_P418056	Sc5d	1,7061889	down	0,019096278	0,043392934	Mus musculus sterol-C5-desaturase (fungal ERG3, delta-5-desaturase) homolog (S, cerevisae) (Sc5d), mRNA [NM_172769]
A_52_P400533	Scamp1	1,6934006	down	0,0083344085	0,032573503	Mus musculus 0 day neonate cerebellum cDNA, RIKEN full-length enriched library, clone:C230077B12 product:secretory carrier membrane protein 1, full insert sequence, [AK082648]
A_52_P403558	Scgb2b2	1,6633906	down	0,00443793	0,028986968	Mus musculus secretoglobin, family 2B, member 2 (Scgb2b2), mRNA [NM_207262]
A_52_P31246	Scmh1	1,7182422	down	0,016111152	0,040283494	Mus musculus sex comb on midleg homolog 1 (Scmh1), transcript variant 1, mRNA [NM_013883]
A_52_P96587	Scoc	1,7171566	down	0,0015753059	0,026887203	Mus musculus short coiled-coil protein (Scoc), transcript variant 2, mRNA [NM_019708]
A_52_P482689	Scube1	1,8161297	down	0,022192491	0,04602697	Mus musculus signal peptide, CUB domain, EGF-like 1 (Scube1), transcript variant 2, mRNA [NM_022723]
A_51_P249494	Sdcbp	1,5349605	down	0,0028798878	0,028102277	Mus musculus syndecan binding protein (Sdcbp), transcript variant 2, mRNA [NM_016807]
A_51_P410823	Sdha	2,3390832	down	1,7401358E-4	0,019775627	Mus musculus succinate dehydrogenase complex, subunit A, flavoprotein (Fp) (Sdha), mRNA [NM_023281]
A_51_P128283	Sdk2	2,275381	down	0,015417314	0,039427884	sidekick homolog 2 (chicken) [Source:MGI Symbol;Acc:MGI:2443847] [ENSMUST00000155651]
A_51_P228722	Sec23a	1,8575735	down	0,012536256	0,036390685	Mus musculus SEC23A (S, cerevisiae) (Sec23a), mRNA [NM_009147]
A_51_P371120	Sec23b	1,719289	down	0,003145231	0,028102277	Mus musculus SEC23B (S, cerevisiae) (Sec23b), transcript variant 1, mRNA [NM_019787]
A_52_P200599	Secisbp2l	1,9345189	down	0,009233781	0,033270918	Mus musculus SECIS binding protein 2-like (Secisbp2l), mRNA [NM_177608]
A_51_P170651	Sema4c	1,6966492	down	0,016941668	0,04115552	Mus musculus sema domain, immunoglobulin domain (Ig), transmembrane domain (TM) and short cytoplasmic domain, (semaphorin) 4C (Sema4c), mRNA [NM_001126047]
A_51_P293989	Senp6	2,0828497	down	0,0015464439	0,026758231	Mus musculus SUMO/sentrin specific peptidase 6 (Senp6), mRNA [NM_146003]
A_52_P153327	Sept2	2,0841792	down	4,1119286E-4	0,022668747	Mus musculus septin 2 (Sept2), transcript variant 2, mRNA [NM_010891]
A_51_P175442	Serpina3b	1,5202184	down	0,004846575	0,029224925	Mus musculus serine (or cysteine) peptidase inhibitor, clade A, member 3B (Serpina3b), mRNA [NM_173024]
A_51_P288687	Serpinb6b	1,6818943	down	5,302345E-4	0,024211284	Mus musculus serine (or cysteine) peptidase inhibitor, clade B, member 6b (Serpinb6b), mRNA [NM_011454]
A_51_P406328	Serpinb6c	1,6075243	down	0,009101605	0,033236228	Mus musculus SPI3C (Serpinb6c) mRNA, complete cds, [AF425084]
A_51_P454782	Serpinb7	3,6796231	down	0,0086382935	0,032573503	Mus musculus serine (or cysteine) peptidase inhibitor, clade B, member 7 (Serpinb7), mRNA [NM_027548]
A_52_P21615	Setd5	1,7428421	down	0,008330324	0,032573503	Mus musculus SET domain containing 5 (Setd5), mRNA [NM_028385]
A_52_P610403	Sf1	1,846612	down	0,025479212	0,04925615	Mus musculus splicing factor 1 (Sf1), transcript variant 1, mRNA [NM_001110791]
A_51_P328951	Sgip1	1,538912	down	0,0063092625	0,030508941	Mus musculus SH3-domain GRB2-like (endophilin) interacting protein 1 (Sgip1), transcript variant 1, mRNA [NM_001285852]
A_51_P186741	Sh3bgrl	1,9237043	down	0,004720859	0,029224925	Mus musculus SH3-binding domain glutamic acid-rich protein like (Sh3bgrl), mRNA [NM_019989]
A_51_P353502	Sharpin	2,4480371	down	0,019580152	0,043771703	Mus musculus SHANK-associated RH domain interacting protein (Sharpin), mRNA [NM_025340]
A_51_P176154	Sirpb1b	5,2367187	down	0,0018783358	0,027020117	Mus musculus signal-regulatory protein beta 1B (Sirpb1b), mRNA [NM_001173460]
A_51_P346491	Syn2	2,1941457	down	0,011505284	0,0356485	Mus musculus synapsin II (Syn2), transcript variant IIa, mRNA [NM_001111015]
A_52_P352299	Syn3	1,9210806	down	0,01607035	0,0402535	Mus musculus synapsin III (Syn3), transcript variant 2, mRNA [NM_001164495]
A_52_P239320	Syngr1	1,5164974	down	0,01726776	0,041437354	Mus musculus synaptogyrin 1 (Syngr1), transcript variant 1a, mRNA [NM_207708]
A_52_P168659	Synrg	1,6916746	down	0,0012726233	0,026103854	synergin, gamma [Source:MGI Symbol;Acc:MGI:1354742] [ENSMUST00000142966]
A_51_P125935	Syt11	10,935343	down	8,640176E-4	0,026103854	Mus musculus synaptotagmin XI (Syt11), mRNA [NM_018804]
A_52_P368945	Skap2	2,6731114	down	0,012126113	0,036011167	Mus musculus adult male medulla oblongata cDNA, RIKEN full-length enriched library, clone:6330416C15 product:unclassifiable, full insert sequence, [AK134567]
A_52_P1195722	Skint1	2,708375	down	0,009667016	0,03393642	selection and upkeep of intraepithelial T cells 1 [Source:MGI Symbol;Acc:MGI:3649627] [ENSMUST00000143802]
A_51_P248181	Skint7	1,7836357	down	0,011327596	0,03549469	Mus musculus selection and upkeep of intraepithelial T cells 7 (Skint7), transcript variant 2, mRNA [NM_177818]
A_51_P242643	Skor1	1,6405909	down	0,010875967	0,03507195	Mus musculus SKI family transcriptional corepressor 1 (Skor1), transcript variant 1, mRNA [NM_172446]
A_51_P444290	Slamf8	1,5877817	down	0,004558035	0,029224925	Mus musculus SLAM family member 8 (Slamf8), mRNA [NM_029084]
A_52_P69109	Slc10a1	1,9530507	down	0,015457799	0,03947967	Mus musculus solute carrier family 10 (sodium/bile acid cotransporter family), member 1 (Slc10a1), transcript variant 2, mRNA [NM_011387]
A_52_P61102	Slc10a2	2,274964	down	0,008086782	0,032573503	Mus musculus solute carrier family 10, member 2 (Slc10a2), mRNA [NM_011388]
A_51_P395695	Slc13a1	1,8914751	down	0,006289886	0,030500865	Mus musculus solute carrier family 13 (sodium/sulfate symporters), member 1 (Slc13a1), mRNA [NM_019481]
A_51_P144090	Slc16a3	1,7267439	down	0,003131083	0,028102277	Mus musculus solute carrier family 16 (monocarboxylic acid transporters), member 3 (Slc16a3), mRNA [NM_030696]
A_51_P472797	Slc1a7	1,9014431	down	0,026196707	0,04971661	Mus musculus solute carrier family 1 (glutamate transporter), member 7 (Slc1a7), mRNA [NM_146255]
A_52_P427564	Slc35b2	3,4364343	down	7,62589E-4	0,025812918	Mus musculus solute carrier family 35, member B2 (Slc35b2), mRNA [NM_028662]
A_52_P5190	Slc36a3	1,7725067	down	0,010313432	0,03458825	Mus musculus solute carrier family 36 (proton/amino acid symporter), member 3 (Slc36a3), mRNA [NM_172258]
A_51_P489788	Slc38a1	1,5153203	down	4,3127625E-4	0,022668747	Mus musculus solute carrier family 38, member 1 (Slc38a1), transcript variant 1, mRNA [NM_134086]
A_52_P142827	Slc38a11	2,038206	down	0,007922102	0,032573503	solute carrier family 38, member 11 [Source:MGI Symbol;Acc:MGI:2443383] [ENSMUST00000145583]
A_51_P299805	Slc46a3	1,7104824	down	0,02620408	0,04971661	Mus musculus solute carrier family 46, member 3 (Slc46a3), mRNA [NM_027872]
A_52_P333902	Slc4a7	3,9101126	down	0,016586324	0,04084539	Mus musculus solute carrier family 4, sodium bicarbonate cotransporter, member 7 (Slc4a7), mRNA [NM_001033270]
A_52_P343402	Slc5a4b	1,7031021	down	1,9553352E-4	0,019775627	Mus musculus solute carrier family 5 (neutral amino acid transporters, system A), member 4b (Slc5a4b), mRNA [NM_023219]
A_52_P220440	Slc6a15	1,6261029	down	0,002569942	0,028102277	Mus musculus solute carrier family 6 (neurotransmitter transporter), member 15 (Slc6a15), transcript variant a, mRNA [NM_175328]
A_51_P496253	Slc6a4	1,7207208	down	0,008393529	0,032573503	Mus musculus solute carrier family 6 (neurotransmitter transporter, serotonin), member 4 (Slc6a4), mRNA [NM_010484]
A_51_P275016	Slc7a3	1,6011562	down	0,022353772	0,046121527	Mus musculus solute carrier family 7 (cationic amino acid transporter, y+ system), member 3 (Slc7a3), mRNA [NM_007515]
A_52_P255782	Slco2b1	1,5054625	down	0,00268772	0,028102277	Mus musculus solute carrier organic anion transporter family, member 2b1 (Slco2b1), transcript variant 2, mRNA [NM_175316]
A_51_P423880	Smarcd3	2,0020282	down	0,020759081	0,044914324	Mus musculus SWI/SNF related, matrix associated, actin dependent regulator of chromatin, subfamily d, member 3 (Smarcd3), mRNA [NM_025891]
A_51_P384248	Smg1	1,5523366	down	0,0045608208	0,029224925	Mus musculus SMG1 homolog, phosphatidylinositol 3-kinase-related kinase (C, elegans) (Smg1), mRNA [NM_001031814]
A_52_P217646	Snapc3	1,7964444	down	0,007007641	0,031636752	Mus musculus small nuclear RNA activating complex, polypeptide 3 (Snapc3), mRNA [NM_029949]
A_52_P354390	Snrpn	9,867554	down	4,149449E-4	0,022668747	Mus musculus small nuclear ribonucleoprotein N (Snrpn), transcript variant 1, mRNA [NM_013670]
A_52_P150654	Snx32	1,9827434	down	0,0012717036	0,026103854	Mus musculus adult female vagina cDNA, RIKEN full-length enriched library, clone:9930118N08 product:cofilin 1, non-muscle, full insert sequence, [AK037118]
A_51_P371152	Sos2	1,7133787	down	0,010535794	0,03480309	Mus musculus son of sevenless homolog 2 (Drosophila) (Sos2), mRNA [NM_001135559]
A_52_P467511	Sp8	1,5634153	down	0,019335257	0,043564737	Mus musculus trans-acting transcription factor 8 (Sp8), mRNA [NM_177082]
A_51_P456890	Spag9	1,6897278	down	0,0023528025	0,028090501	sperm associated antigen 9 [Source:MGI Symbol;Acc:MGI:1918084] [ENSMUST00000138154]
A_51_P392738	Spata18	1,798446	down	4,199177E-6	0,0075333235	Mus musculus spermatogenesis associated 18 (Spata18), mRNA [NM_178387]
A_51_P210059	Spata21	1,7307962	down	0,007212492	0,03202775	Mus musculus spermatogenesis associated 21 (Spata21), mRNA [NM_177867]
A_51_P267780	Spata4	1,9352404	down	2,8591213E-4	0,02137193	Mus musculus spermatogenesis associated 4 (Spata4), mRNA [NM_133711]
A_52_P496133	Spats1	1,5771508	down	0,0028975005	0,028102277	Mus musculus spermatogenesis associated, serine-rich 1 (Spats1), mRNA [NM_027649]
A_51_P455008	Specc1	1,5863444	down	0,02638169	0,049908042	Mus musculus sperm antigen with calponin homology and coiled-coil domains 1 (Specc1), transcript variant 2, mRNA [NM_001029936]
A_51_P103499	Spesp1	1,7127385	down	0,0051415004	0,029224925	Mus musculus sperm equatorial segment protein 1 (Spesp1), mRNA [NM_025721]
A_52_P400436	Sphk1	1,5451653	down	0,0045913067	0,029224925	Mus musculus sphingosine kinase 1 (Sphk1), transcript variant 2, mRNA [NM_025367]
A_52_P238523	Sprn	3,91275	down	0,011449665	0,0356485	Mus musculus shadow of prion protein (Sprn), mRNA [NM_183147]
A_51_P200223	Srbd1	2,0655754	down	0,012184381	0,036011167	Mus musculus S1 RNA binding domain 1 (Srbd1), mRNA [NM_030133]
A_51_P497006	Srd5a2	2,1031694	down	0,0028169013	0,028102277	Mus musculus steroid 5 alpha-reductase 2 (Srd5a2), mRNA [NM_053188]
A_51_P519592	Srsf10	1,8032061	down	0,0031083983	0,028102277	Mus musculus serine/arginine-rich splicing factor 10 (Srsf10), transcript variant 1, mRNA [NM_010178]
A_52_P637829	Ssfa2	2,433765	down	9,72693E-5	0,019389015	Mus musculus sperm specific antigen 2 (Ssfa2), mRNA [NM_080558]
A_52_P229074	Ssh1	2,206264	down	0,017139751	0,04137346	slingshot homolog 1 (Drosophila) [Source:MGI Symbol;Acc:MGI:2686240] [ENSMUST00000159592]
A_51_P387971	Ssh3	1,8818935	down	0,005229409	0,029258514	Mus musculus slingshot homolog 3 (Drosophila) (Ssh3), mRNA [NM_198113]
A_51_P321965	Ssna1	1,9760667	down	0,013333405	0,037158556	Mus musculus Sjogren's syndrome nuclear autoantigen 1 (Ssna1), mRNA [NM_023464]
A_51_P406734	St8sia5	2,4851007	down	0,008270437	0,032573503	Mus musculus ST8 alpha-N-acetyl-neuraminide alpha-2,8-sialyltransferase 5 (St8sia5), transcript variant 2, mRNA [NM_153124]
A_51_P498558	Stac2	2,4783428	down	0,021618702	0,045744	Mus musculus SH3 and cysteine rich domain 2 (Stac2), mRNA [NM_146028]
A_51_P191519	Stard10	1,6401457	down	0,0045800623	0,029224925	Mus musculus PCTP-L mRNA, complete cds, [AB031550]
A_52_P652968	Steap3	5,9154687	down	0,0013186822	0,026103854	Mus musculus STEAP family member 3 (Steap3), transcript variant 1, mRNA [NM_001085409]
A_51_P495641	Stmn1	1,7635642	down	0,019611087	0,04381356	Mus musculus stathmin 1 (Stmn1), mRNA [NM_019641]
A_52_P160453	Stpg2	1,903379	down	0,0040111598	0,028895117	Mus musculus sperm tail PG rich repeat containing 2 (Stpg2), mRNA [NM_198659]
A_52_P137293	Stradb	2,814252	down	0,018456638	0,04261417	STE20-related kinase adaptor beta [Source:MGI Symbol;Acc:MGI:2144047] [ENSMUST00000123965]
A_52_P492901	Stx4a	1,5261214	down	0,01934187	0,043564737	Mus musculus syntaxin 4A (placental) (Stx4a), mRNA [NM_009294]
A_52_P27576	Stxbp3a	2,0802372	down	0,02052139	0,044624694	syntaxin binding protein 3A [Source:MGI Symbol;Acc:MGI:107362] [ENSMUST00000138552]
A_52_P225722	Suco	1,638622	down	0,02001429	0,044105493	Mus musculus SUN domain containing ossification factor (Suco), mRNA [NM_172645]
A_52_P302203	Suz12	1,6947063	down	0,0038333235	0,028895117	Mus musculus suppressor of zeste 12 homolog (Drosophila) (Suz12), transcript variant 1, mRNA [NM_199196]
A_52_P319326	Svep1	1,9497304	down	0,015319763	0,03926236	Mus musculus sushi, von Willebrand factor type A, EGF and pentraxin domain containing 1 (Svep1), mRNA [NM_022814]
A_52_P334796	Taar4	1,6561924	down	0,009366371	0,03344281	Mus musculus trace amine-associated receptor 4 (Taar4), mRNA [NM_001008499]
A_52_P182843	Taf1	1,626318	down	0,009252323	0,033270918	Mus musculus TAF1 RNA polymerase II, TATA box binding protein (TBP)-associated factor (Taf1), mRNA [NM_001290729]
A_51_P410127	Taf11	1,6828285	down	0,023695583	0,047576804	Mus musculus TAF11 RNA polymerase II, TATA box binding protein (TBP)-associated factor (Taf11), mRNA [NM_026836]
A_52_P132028	Taf3	1,9997048	down	0,009513219	0,033719525	Mus musculus TAF3 RNA polymerase II, TATA box binding protein (TBP)-associated factor (Taf3), mRNA [NM_027748]
A_52_P35240	Tagln2	1,5791886	down	0,017486226	0,04164248	Mus musculus transgelin 2 (Tagln2), mRNA [NM_178598]
A_51_P392244	Tbcd	1,6476082	down	0,0038937598	0,028895117	Mus musculus tubulin-specific chaperone d (Tbcd), mRNA [NM_029878]
A_51_P445173	Tbx20	1,8838967	down	0,014313946	0,038241576	Mus musculus T-box 20 (Tbx20), transcript variant 2, mRNA [NM_020496]
A_51_P469338	Tbx5	1,9650925	down	0,011496788	0,0356485	Mus musculus T-box 5 (Tbx5), mRNA [NM_011537]
A_51_P356366	Tcp11l1	1,7549555	down	0,007373867	0,032225866	Mus musculus t-complex 11 like 1 (Tcp11l1), mRNA [NM_177190]
A_52_P281862	Tctex1d1	2,0303857	down	0,0040494357	0,028895117	Mus musculus Tctex1 domain containing 1 (Tctex1d1), transcript variant 1, mRNA [NM_026100]
A_52_P404341	Tdo2	2,7679844	down	0,01280935	0,036708437	Mus musculus tryptophan 2,3-dioxygenase (Tdo2), mRNA [NM_019911]
A_52_P75882	Tecpr2	3,3366392	down	0,008660939	0,032573503	Mus musculus tectonin beta-propeller repeat containing 2 (Tecpr2), transcript variant 1, mRNA [NM_001081057]
A_52_P491273	Tet3	3,987402	down	0,0066096378	0,030589106	Mus musculus tet methylcytosine dioxygenase 3 (Tet3), mRNA [NM_183138]
A_51_P202170	Tex21	1,7369633	down	0,013424368	0,037280675	Mus musculus testis expressed gene 21 (Tex21), transcript variant 1, mRNA [NM_019784]
A_51_P493720	Tfam	1,9405241	down	0,0076819235	0,032288138	Mus musculus transcription factor A, mitochondrial (Tfam), mRNA [NM_009360]
A_52_P345247	Tfb1m	1,82165	down	0,0018986242	0,027020117	Mus musculus transcription factor B1, mitochondrial (Tfb1m), mRNA [NM_146074]
A_52_P199429	Thap6	1,9850227	down	0,018164515	0,042321503	Mus musculus 12 days embryo eyeball cDNA, RIKEN full-length enriched library, clone:D230018K02 product:RIKEN cDNA 4930534K21 gene, full insert sequence, [AK084295]
A_52_P437321	Timm17b	2,6631615	down	0,003403204	0,028782878	Mus musculus translocase of inner mitochondrial membrane 17b (Timm17b), mRNA [NM_011591]
A_52_P87713	Timp1	1,5692508	down	0,00477677	0,029224925	Mus musculus tissue inhibitor of metalloproteinase 1 (Timp1), transcript variant 1, mRNA [NM_001044384]
A_52_P309451	Tmed3	2,087125	down	0,015506527	0,03948717	Mus musculus adult male colon cDNA, RIKEN full-length enriched library, clone:9030011E03 product:unclassifiable, full insert sequence, [AK078837]
A_51_P444666	Tmem106a	1,5629282	down	0,025833156	0,049619574	Mus musculus transmembrane protein 106A (Tmem106a), mRNA [NM_144830]
A_52_P605803	Tmem215	1,8358315	down	0,0086517995	0,032573503	Mus musculus transmembrane protein 215 (Tmem215), transcript variant 1, mRNA [NM_177175]
A_52_P496466	Tmem239	1,7837678	down	0,0047291555	0,029224925	Mus musculus transmembrane 239 (Tmem239), mRNA [NM_025753]
A_52_P198561	Tmem30c	1,7724168	down	0,0028629233	0,028102277	Mus musculus transmembrane protein 30C (Tmem30c), mRNA [NM_027651]
A_51_P510849	Tmem50b	1,5629764	down	0,003503966	0,028860882	Mus musculus transmembrane protein 50B (Tmem50b), mRNA [NM_030018]
A_51_P368496	Tmem98	2,3166437	down	5,603783E-5	0,018799154	Mus musculus transmembrane protein 98 (Tmem98), mRNA [NM_029537]
A_51_P297068	Tmod1	2,1240382	down	0,011088246	0,035270058	Tmod=tropomodulin [mice, myogenic C2 cells, mRNA, 1572 nt], [S76831]
A_52_P511431	Tmub2	1,7173088	down	3,095586E-4	0,021689383	Mus musculus transmembrane and ubiquitin-like domain containing 2 (Tmub2), mRNA [NM_028076]
A_52_P1068320	Tnfrsf11a	1,6613168	down	0,0065163495	0,030541807	Mus musculus tumor necrosis factor receptor superfamily, member 11a (Tnfrsf11a), mRNA [NM_009399]
A_51_P278282	Tnfrsf1b	1,5934784	down	0,0011920804	0,026103854	Mus musculus tumor necrosis factor receptor superfamily, member 1b (Tnfrsf1b), mRNA [NM_011610]
A_52_P460584	Tnfrsf25	1,9864097	down	0,0034451706	0,028782878	Mus musculus tumor necrosis factor receptor superfamily, member 25 (Tnfrsf25), transcript variant 2, mRNA [NM_033042]
A_51_P327261	Tnip1	2,3663232	down	0,0069733644	0,03163139	Mus musculus TNFAIP3 interacting protein 1 (Tnip1), transcript variant 1, mRNA [NM_021327]
A_51_P428115	Tnpo3	3,0042448	down	0,0019718276	0,027020117	transportin 3 [Source:MGI Symbol;Acc:MGI:1196412] [ENSMUST00000170634]
A_51_P365008	Tns1	1,7396905	down	0,016810076	0,04097456	Mus musculus tensin 1 (Tns1), transcript variant 1, mRNA [NM_027884]
A_52_P70854	Tob2	1,5072396	down	0,0018092203	0,027020117	Mus musculus transducer of ERBB2, 2 (Tob2), mRNA [NM_020507]
A_51_P506792	Tpd52	2,1239016	down	0,012703198	0,036639128	Mus musculus tumor protein D52 (Tpd52), transcript variant 1, mRNA [NM_001025261]
A_52_P356841	Tpgs2	1,9952049	down	0,012000884	0,036011167	Mus musculus tubulin polyglutamylase complex subunit 2 (Tpgs2), transcript variant 1, mRNA [NM_001004361]
A_51_P221802	Tpr	1,9004647	down	0,01655724	0,040803444	Mus musculus translocated promoter region, nuclear basket protein (Tpr), mRNA [NM_133780]
A_51_P402435	Trap1	1,7407496	down	0,007997725	0,032573503	Mus musculus TNF receptor-associated protein 1 (Trap1), mRNA [NM_026508]
A_52_P640484	Trim21	1,5799279	down	0,008499956	0,032573503	Mus musculus tripartite motif-containing 21 (Trim21), transcript variant 1, mRNA [NM_009277]
A_51_P408537	Trim27	1,6026859	down	0,0045733545	0,029224925	Mus musculus tripartite motif-containing 27 (Trim27), mRNA [NM_009054]
A_52_P101142	Trim3	1,6290559	down	0,021400144	0,045541946	Mus musculus tripartite motif-containing 3 (Trim3), transcript variant 2, mRNA [NM_018880]
A_51_P275454	Trim30a	2,5072951	down	0,0026600035	0,028102277	Mus musculus tripartite motif-containing 30A (Trim30a), mRNA [NM_009099]
A_52_P45738	Trim35	1,7319957	down	0,0029830062	0,028102277	Mus musculus tripartite motif-containing 35 (Trim35), mRNA [NM_029979]
A_52_P779660	Trmt5	1,5467855	down	0,015866367	0,039963484	Mus musculus 18-day embryo whole body cDNA, RIKEN full-length enriched library, clone:1110004P05 product:unclassifiable, full insert sequence, [AK075622]
A_52_P401824	Tsg101	2,5928414	down	0,020726778	0,044908017	Mus musculus tumor susceptibility gene 101 (Tsg101), mRNA [NM_021884]
A_51_P358251	Tstd3	1,5833125	down	0,004722103	0,029224925	Mus musculus thiosulfate sulfurtransferase (rhodanese)-like domain containing 3 (Tstd3), mRNA [NM_029840]
A_51_P162222	Tsx	1,9550511	down	0,002465543	0,028102277	Mus musculus testis specific X-linked gene (Tsx), mRNA [NM_009440]
A_51_P336293	Ttbk1	1,9977343	down	0,0013037362	0,026103854	Mus musculus tau tubulin kinase 1 (Ttbk1), mRNA [NM_001162864]
A_51_P472372	Ttc17	1,9645549	down	0,0035561395	0,028895117	Mus musculus tetratricopeptide repeat domain 17 (Ttc17), mRNA [NM_183106]
A_51_P103209	Ttc7	1,794683	down	0,008003689	0,032573503	Mus musculus tetratricopeptide repeat domain 7 (Ttc7), mRNA [NM_028639]
A_51_P396119	Ttll5	1,5781624	down	0,014541109	0,038362868	Mus musculus 16 days embryo head cDNA, RIKEN full-length enriched library, clone:C130025O19 product:unclassifiable, full insert sequence, [AK047973]
A_51_P417053	Tuft1	1,5875571	down	0,009543689	0,033769976	Mus musculus tuftelin 1 (Tuft1), mRNA [NM_011656]
A_52_P32988	Tulp4	1,8498691	down	0,02186092	0,04589642	Mus musculus tubby like protein 4 (Tulp4), transcript variant 1, mRNA [NM_054040]
A_52_P334680	Ubl7	1,736824	down	0,020562261	0,04465944	Mus musculus ubiquitin-like 7 (bone marrow stromal cell-derived) (Ubl7), transcript variant 2, mRNA [NM_027086]
A_51_P298196	Uggt2	1,5520813	down	0,01984673	0,04398398	Mus musculus UDP-glucose glycoprotein glucosyltransferase 2 (Uggt2), mRNA [NM_001081252]
A_51_P474509	Unc50	1,8315607	down	0,0040340875	0,028895117	Mus musculus unc-50 homolog (C, elegans) (Unc50), mRNA [NM_026123]
A_52_P255489	Usp2	1,7710465	down	0,010319137	0,03458825	Mus musculus ubiquitin specific peptidase 2 (Usp2), transcript variant 3, mRNA [NM_198092]
A_52_P146549	Usp47	2,647178	down	0,014219231	0,038219295	Mus musculus ubiquitin specific peptidase 47 (Usp47), transcript variant 2, mRNA [NM_133758]
A_52_P398307	Usp7	1,7325286	down	0,018570969	0,042719427	ubiquitin specific peptidase 7 [Source:MGI Symbol;Acc:MGI:2182061] [ENSMUST00000162929]
A_52_P582568	Ust	2,9567857	down	0,0019461564	0,027020117	Mus musculus uronyl-2-sulfotransferase (Ust), mRNA [NM_177387]
A_51_P101425	Vac14	1,6730943	down	0,008143676	0,032573503	Mus musculus 10 days embryo whole body cDNA, RIKEN full-length enriched library, clone:2610014M01 product:unclassifiable, full insert sequence, [AK011396]
A_52_P281924	Vamp5	2,672962	down	0,002826811	0,028102277	Mus musculus vesicle-associated membrane protein 5 (Vamp5), transcript variant 1, mRNA [NM_016872]
A_51_P487298	Vasn	1,8181869	down	0,010051399	0,034499325	Mus musculus vasorin (Vasn), mRNA [NM_139307]
A_52_P219314	Vasp	1,7166634	down	0,0011819414	0,026103854	Mus musculus vasodilator-stimulated phosphoprotein (Vasp), transcript variant 1, mRNA [NM_009499]
A_51_P137188	Vmn1r37	2,3130069	down	0,0019572945	0,027020117	Mus musculus vomeronasal 1 receptor 37 (Vmn1r37), mRNA [NM_134165]
A_52_P242069	Vmn2r29	1,5189098	down	0,014492519	0,038347464	Mus musculus adult male adrenal gland cDNA, RIKEN full-length enriched library, clone:B330020F24 product:similar to PUTATIVE PHEROMONE RECEPTOR (FRAGMENT) [Mus musculus], full insert sequence, [AK046541]
A_52_P319123	Vps13b	2,2526271	down	0,0065859263	0,030589106	Mus musculus vacuolar protein sorting 13B (yeast) (Vps13b), mRNA [NM_177151]
A_52_P88808	Vps37a	2,0117764	down	0,021488216	0,045621134	Mus musculus vacuolar protein sorting 37A (yeast) (Vps37a), mRNA [NM_033560]
A_51_P393968	Vsx2	1,7409644	down	0,012389851	0,036266524	Mus musculus visual system homeobox 2 (Vsx2), mRNA [NM_007701]
A_52_P199614	Wdfy4	2,4586759	down	0,024718763	0,048597764	Mus musculus WD repeat and FYVE domain containing 4 (Wdfy4), mRNA [NM_001146022]
A_52_P132240	Wdr18	2,2737284	down	0,010110506	0,03451617	Mus musculus adult male corpora quadrigemina cDNA, RIKEN full-length enriched library, clone:B230204G01 product:WD repeat domain 18, full insert sequence, [AK163465]
A_52_P434052	Wdr37	1,8693981	down	0,013885695	0,03780242	Mus musculus WD repeat domain 37 (Wdr37), transcript variant 2, mRNA [NM_001039388]
A_52_P384901	Wdr43	1,6912527	down	0,009052065	0,03322725	Mus musculus WD repeat domain 43 (Wdr43), mRNA [NM_175639]
A_52_P537686	Wdr78	1,9085319	down	0,0012132652	0,026103854	Mus musculus WD repeat domain 78 (Wdr78), mRNA [NM_146254]
A_51_P299216	Wdr90	1,8409111	down	0,01671695	0,04097456	Mus musculus WD repeat domain 90 (Wdr90), mRNA [NM_001163766]
A_52_P490159	Xcr1	2,09219	down	0,0059844125	0,030041376	Mus musculus chemokine (C motif) receptor 1 (Xcr1), mRNA [NM_011798]
A_51_P323369	Xpot	3,1403887	down	0,0041753687	0,028895117	Mus musculus exportin, tRNA (nuclear export receptor for tRNAs) (Xpot), mRNA [NM_001081056]
A_52_P678117	Xpr1	1,6254237	down	0,010166576	0,034575995	Mus musculus xenotropic and polytropic retrovirus receptor 1 (Xpr1), mRNA [NM_011273]
A_52_P648213	Zbtb37	1,7449263	down	0,02411682	0,04786015	Mus musculus zinc finger and BTB domain containing 37 (Zbtb37), mRNA [NM_173424]
A_52_P644925	Zbtb39	1,7172982	down	0,0038452959	0,028895117	Mus musculus zinc finger and BTB domain containing 39 (Zbtb39), mRNA [NM_198035]
A_51_P469188	Zcchc11	1,5725564	down	0,014357598	0,038272705	Mus musculus zinc finger, CCHC domain containing 11 (Zcchc11), mRNA [NM_175472]
A_51_P305587	Zcchc7	1,8326095	down	0,004041972	0,028895117	Mus musculus zinc finger, CCHC domain containing 7 (Zcchc7), mRNA [NM_138590]
A_52_P338530	Zdhhc20	1,5123461	down	0,0067607565	0,030794945	Mus musculus zinc finger, DHHC domain containing 20 (Zdhhc20), mRNA [NM_029492]
A_51_P428142	Zfp12	1,5422353	down	0,0035644292	0,028895117	Mus musculus zinc finger protein 12 (Zfp12), transcript variant 2, mRNA [NM_177681]
A_52_P408647	Zfp157	2,0644178	down	0,016742138	0,04097456	zinc finger protein 157 [Source:MGI Symbol;Acc:MGI:1919404] [ENSMUST00000134706]
A_52_P373666	Zfp174	1,5975806	down	0,009425566	0,033517275	Mus musculus zinc finger protein 174 (Zfp174), mRNA [NM_001081217]
A_51_P107991	Zfp2	1,6777089	down	6,378648E-4	0,024445264	Mus musculus zinc finger protein 2 (Zfp2), transcript variant 3, mRNA [NM_001044697]
A_51_P398579	Zfp280d	1,5028256	down	0,013292678	0,03714496	Mus musculus zinc finger protein 280D (Zfp280d), mRNA [NM_146224]
A_51_P251849	Zfp317	1,7180074	down	0,02379683	0,047602404	Mus musculus zinc finger protein 317 (Zfp317), mRNA [NM_172918]
A_51_P151505	Zfp318	1,6546612	down	0,023040064	0,046916995	Mus musculus zinc finger protein 318 (Zfp318), transcript variant 1, mRNA [NM_207671]
A_52_P604515	Zfp319	1,5786313	down	0,007077161	0,03170144	Mus musculus zinc finger protein 319 (Zfp319), mRNA [NM_024467]
A_52_P277220	Zfp40	1,7554212	down	0,009671317	0,03393642	Mus musculus 12 days embryo spinal ganglion cDNA, RIKEN full-length enriched library, clone:D130032A01 product:unclassifiable, full insert sequence, [AK083868]
A_51_P156263	Zfp511	2,084071	down	0,008487872	0,032573503	Mus musculus zinc finger protein 511 (Zfp511), mRNA [NM_027201]
A_51_P334289	Zfp628	1,6172205	down	0,0065683364	0,030578751	Mus musculus zinc finger protein 628 (Zfp628), mRNA [NM_170759]
A_51_P105869	Zfp661	1,5412453	down	0,0047506164	0,029224925	Mus musculus zinc finger protein 661 (Zfp661), transcript variant 1, mRNA [NM_028141]
A_51_P315344	Zfp677	1,7916058	down	0,007550137	0,032288138	Mus musculus zinc finger protein 677 (Zfp677), mRNA [NM_172486]
A_52_P138380	Zfp715	2,460309	down	0,0063070036	0,030508941	Mus musculus zinc finger protein 715 (Zfp715), mRNA [NM_027264]
A_52_P187227	Zfp78	2,1252995	down	0,008501649	0,032573503	Mus musculus zinc finger protein 78 (Zfp78), transcript variant 2, mRNA [NM_177888]
A_51_P207454	Zfp781	2,2557147	down	0,0072540264	0,03209303	Mus musculus zinc finger protein 781 (Zfp781), mRNA [NM_199062]
A_52_P632601	Zfp811	1,7254713	down	0,0056383624	0,02986538	Mus musculus zinc finger protein 811 (Zfp811), transcript variant 1, mRNA [NM_183177]
A_51_P177390	Zfp820	1,6828173	down	0,0056825844	0,02986538	Mus musculus zinc finger protein 820 (Zfp820), mRNA [NM_029281]
A_51_P204492	Zfp827	2,2706373	down	0,0036381863	0,028895117	Mus musculus zinc finger protein 827 (Zfp827), mRNA [NM_178267]
A_52_P315890	Zfp934	2,0513422	down	0,002389846	0,028090501	Mus musculus zinc finger protein 934 (Zfp934), transcript variant 2, mRNA [NM_175252]
A_51_P340805	Zkscan4	1,7738538	down	0,0036748452	0,028895117	Mus musculus zinc finger with KRAB and SCAN domains 4 (Zkscan4), mRNA [NM_001039115]
A_52_P207436	Zmym6	1,9297074	down	0,0234842	0,04737046	zinc finger, MYM-type 6 [Source:MGI Symbol;Acc:MGI:106505] [ENSMUST00000125160]
A_51_P309084	Zmynd12	1,9947926	down	0,00408827	0,028895117	Mus musculus zinc finger, MYND domain containing 12 (Zmynd12), mRNA [NM_001014900]
A_51_P354345	Zpbp	1,6416686	down	0,008283953	0,032573503	Mus musculus zona pellucida binding protein (Zpbp), transcript variant 1, mRNA [NM_015785]
A_51_P382805	Zpbp2	1,6175199	down	0,015924787	0,04006882	Mus musculus zona pellucida binding protein 2 (Zpbp2), transcript variant 1, mRNA [NM_027061]
A_52_P368650	Zswim4	2,2665422	down	0,008155917	0,032573503	Mus musculus zinc finger SWIM-type containing 4 (Zswim4), mRNA [NM_172503]
A_51_P479833	Zxdb	1,6918923	down	0,01899786	0,043243423	Mus musculus zinc finger, X-linked, duplicated B (Zxdb), mRNA [NM_001081473]
A_52_P533673		2,2814076	down	0,0028718603	0,028102277
A_52_P915194		1,5273552	down	0,0049364087	0,029224925	Mus musculus adult male pituitary gland cDNA, RIKEN full-length enriched library, clone:5330420E05 product:unclassifiable, full insert sequence, [AK030494]
A_52_P598197		1,8767446	down	0,005247116	0,029258514
A_52_P596146		1,7879941	down	0,0030652494	0,028102277	Mus musculus adult male colon cDNA, RIKEN full-length enriched library, clone:9030017K11 product:hypothetical protein, full insert sequence, [AK136420]
A_52_P916092		1,518699	down	0,014651022	0,0384268	Mus musculus 0 day neonate cerebellum cDNA, RIKEN full-length enriched library, clone:C230040I21 product:unclassifiable, full insert sequence, [AK082362]
A_52_P804696		1,9850891	down	9,5593143E-4	0,026103854	vk69d03,x1 Knowles Solter mouse 2 cell Mus musculus cDNA clone IMAGE:959909 3' similar to gb:L01991 Mus musculus TAFG-1-like neuronal glycoprotein (MOUSE);, [AI505918]
A_52_P323309		1,5043616	down	0,0016156333	0,026887203
A_52_P1043739		1,8981035	down	0,018518025	0,042712223	Mus musculus adult female vagina cDNA, RIKEN full-length enriched library, clone:9930031J18 product:unclassifiable, full insert sequence, [AK036971]
A_52_P464659		2,1653006	down	0,0077963625	0,03248937	Mus musculus adult male pituitary gland cDNA, RIKEN full-length enriched library, clone:5330434N09 product:inferred: transmembrane receptor frizzled 5 {Mus musculus}, full insert sequence, [AK019932]
A_51_P363123		2,1647189	down	0,0021732708	0,027465627	Mus musculus 7 days neonate cerebellum cDNA, RIKEN full-length enriched library, clone:A730006P06 product:unclassifiable, full insert sequence, [AK042572]
A_52_P653905		1,5932158	down	0,005407194	0,029574715
A_51_P266122		1,9282724	down	0,0071205534	0,03181637	Mus musculus 12 days embryo spinal ganglion cDNA, RIKEN full-length enriched library, clone:D130073L20 product:unclassifiable, full insert sequence, [AK051757]
A_51_P432907		1,7415522	down	0,008493309	0,032573503	predicted gene 10762 [Source:MGI Symbol;Acc:MGI:3704209] [ENSMUST00000099385]
A_52_P1163884		1,5029879	down	0,007526016	0,032288138	Mus musculus adult male hypothalamus cDNA, RIKEN full-length enriched library, clone:A230093F05 product:unclassifiable, full insert sequence, [AK039077]
A_52_P1013846		1,9526273	down	6,59352E-4	0,02483306
A_52_P450566		1,9755626	down	0,009396658	0,033480845
A_52_P843185		1,8583038	down	0,025573654	0,04935894	Mus musculus adult male aorta and vein cDNA, RIKEN full-length enriched library, clone:A530032D04 product:unclassifiable, full insert sequence, [AK040871]
A_52_P190270		2,032832	down	0,004225881	0,028895117	Q7TPN0_MOUSE (Q7TPN0) LOC433801 protein, partial (14%) [TC1666853]
A_51_P439046		1,6518452	down	0,019448753	0,043642316	Mus musculus 12 days embryo spinal ganglion cDNA, RIKEN full-length enriched library, clone:D130079M20 product:unclassifiable, full insert sequence, [AK084051]
A_52_P422514		1,5164192	down	0,008579598	0,032573503	Q9D6W4_MOUSE (Q9D6W4) Adult male tongue cDNA, RIKEN full-length enriched library, clone:2310047P17 product:splicing factor, arginine/serine-rich 3 (SRp20), full insert sequence, partial (45%) [TC1711493]
A_52_P1084099		2,6277514	down	0,0013316519	0,026103854	Mus musculus adult male diencephalon cDNA, RIKEN full-length enriched library, clone:9330181J02 product:unclassifiable, full insert sequence, [AK034352]
A_52_P497413		2,9969878	down	0,004071352	0,028895117
A_51_P418866		1,6143565	down	0,014645858	0,0384268
A_52_P1140283		2,8654277	down	0,004609616	0,029224925	Mus musculus 7 days neonate cerebellum cDNA, RIKEN full-length enriched library, clone:A730054F13 product:unclassifiable, full insert sequence, [AK043080]
A_51_P164043		1,7304614	down	0,017292552	0,041437354
A_52_P662577		1,6253392	down	0,0011047961	0,026103854	K0139F01-3 NIA Mouse Hematopoietic Stem Cell (Lin- [BM223642]
A_51_P294610		2,9798646	down	0,017287027	0,041437354	Mus musculus 0 day neonate cerebellum cDNA, RIKEN full-length enriched library, clone:C230048M01 product:unclassifiable, full insert sequence, [AK082417]
A_52_P1085823		2,2643878	down	0,0031485828	0,028102277
A_52_P1116688		2,0244033	down	0,017008854	0,041234978	Mus musculus activated spleen cDNA, RIKEN full-length enriched library, clone:F830010J23 product:unclassifiable, full insert sequence, [AK089720]
A_51_P381957		2,0131829	down	9,450423E-4	0,026103854	Mus musculus adult male testis cDNA, RIKEN full-length enriched library, clone:1700024P10 product:protein phosphatase 2, regulatory subunit B (B56), gamma isoform, full insert sequence, [AK006312]
A_52_P1131592		4,078937	down	0,0016009749	0,026887203	Mus musculus 13 days embryo forelimb cDNA, RIKEN full-length enriched library, clone:5930404A08 product:hypothetical protein, full insert sequence, [AK031091]
A_52_P238230		1,8692721	down	0,005147155	0,029224925	Mus musculus kappa light chain of Mab7 mRNA, partial cds, [AF152371]
A_52_P444253		1,7567552	down	0,017652791	0,04164248
A_52_P370022		1,5444744	down	0,017193759	0,041411415
A_51_P151888		3,138294	down	0,010469999	0,034729738
A_52_P1157176		1,5574285	down	0,02193343	0,045967963	BB160563 RIKEN full-length enriched, 16 days neonate thymus Mus musculus cDNA clone A130053O07 3', [BB160563]
A_52_P843431		1,6243424	down	1,8584768E-4	0,019775627	Mus musculus 13 days embryo heart cDNA, RIKEN full-length enriched library, clone:D330025A21 product:hypothetical protein, full insert sequence, [AK052308]
A_52_P1011843		3,4277165	down	0,004334251	0,028895117	Mus musculus 16 days neonate cerebellum cDNA, RIKEN full-length enriched library, clone:9630006A19 product:unclassifiable, full insert sequence, [AK035808]
A_52_P731787		2,6404378	down	0,0046937643	0,029224925	Mus musculus activated spleen cDNA, RIKEN full-length enriched library, clone:F830001P21 product:unclassifiable, full insert sequence, [AK089561]
A_51_P139506		2,1643105	down	0,009004537	0,033136696	Mus musculus 9,5 days embryo parthenogenote cDNA, RIKEN full-length enriched library, clone:B130055O11 product:unclassifiable, full insert sequence, [AK045293]
A_51_P508666		2,055709	down	0,011819187	0,035918426	Mus musculus adult male hippocampus cDNA, RIKEN full-length enriched library, clone:2900069M18 product:unclassifiable, full insert sequence, [AK013759]
A_52_P361113		1,6359545	down	4,1669523E-4	0,022668747
A_51_P219949		1,7068154	down	0,013632693	0,037568435	Mus musculus adult retina cDNA, RIKEN full-length enriched library, clone:A930036I02 product:unclassifiable, full insert sequence, [AK044724]
A_51_P210138		1,6394513	down	0,016750902	0,04097456	Mus musculus adult male olfactory brain cDNA, RIKEN full-length enriched library, clone:6430596I24 product:unclassifiable, full insert sequence, [AK078322]
A_52_P473628		1,7178084	down	0,0026539932	0,028102277
A_51_P115868		1,7190828	down	0,018951243	0,043243423	Mouse mRNA induced by PDGF with some homology to c-fos, [K02785]
A_52_P353068		1,5331744	down	0,0017783385	0,027020117
A_51_P402908		1,6516573	down	0,0029300936	0,028102277
A_52_P147426		1,6203372	down	0,024770562	0,048672933	predicted gene 7293 [Source:MGI Symbol;Acc:MGI:3779717] [ENSMUST00000089534]
A_52_P395636		1,7178189	down	0,0163891	0,040627543	Q4SXN4_TETNG (Q4SXN4) Chromosome 12 SCAF12356, whole genome shotgun sequence, (Fragment), partial (3%) [TC1677159]
A_52_P100650		2,2694497	down	0,007681285	0,032288138	BC005596 Miz1 protein {Mus musculus} (exp=-1; wgp=0; cg=0), partial (34%) [TC1634374]
A_52_P247974		2,266763	down	0,005132509	0,029224925
A_52_P382485		1,7304194	down	0,018267553	0,04242329
A_52_P884135		1,7917725	down	0,0072675585	0,03211119	Mus musculus 16 days neonate heart cDNA, RIKEN full-length enriched library, clone:D830023G23 product:unclassifiable, full insert sequence, [AK085881]
A_52_P304419		1,5898682	down	6,6729524E-4	0,02483306
A_51_P179114		1,7371653	down	0,010860412	0,03507195	predicted gene, 17509 [Source:MGI Symbol;Acc:MGI:4937143] [ENSMUST00000165680]
A_52_P650523		2,272968	down	0,012725965	0,036670767
A_51_P450788		1,5727234	down	0,0055317753	0,02982813	immunoglobulin kappa chain variable 7-33 [Source:MGI Symbol;Acc:MGI:3577282] [ENSMUST00000103376]
A_52_P266770		3,1735682	down	0,0030192733	0,028102277
A_52_P120122		1,5854701	down	0,009066187	0,03322725	predicted gene 20661 [Source:MGI Symbol;Acc:MGI:5313108] [ENSMUST00000176382]
A_52_P216373		3,4739466	down	0,004589422	0,029224925
A_51_P248613		1,8466803	down	0,009752253	0,03408109	Mus musculus adult male testis cDNA, RIKEN full-length enriched library, clone:4930509N10 product:unclassifiable, full insert sequence, [AK076852]
A_52_P420902		1,5679339	down	0,017518206	0,04164248
A_52_P561627		1,5621914	down	0,017197048	0,041411415	Mus musculus 0 day neonate kidney cDNA, RIKEN full-length enriched library, clone:D630022O08 product:unclassifiable, full insert sequence, [AK085406]
A_52_P820024		1,8051405	down	0,0049512996	0,029224925	Mus musculus adult male urinary bladder cDNA, RIKEN full-length enriched library, clone:9530026E24 product:unclassifiable, full insert sequence, [AK079202]
A_51_P124831		1,5681343	down	0,012516722	0,036390685	Mus musculus 0 day neonate eyeball cDNA, RIKEN full-length enriched library, clone:E130307M10 product:unclassifiable, full insert sequence, [AK053770]
A_52_P1083753		1,8962282	down	0,0116570825	0,035748385	Mus musculus adult male urinary bladder cDNA, RIKEN full-length enriched library, clone:9530094G22 product:unclassifiable, full insert sequence, [AK035709]
A_52_P241335		1,5154718	down	0,026029462	0,04969609	RIKEN cDNA 1700010L04 gene [Source:MGI Symbol;Acc:MGI:1916583] [ENSMUST00000032872]
A_52_P529865		1,5154217	down	0,0014775182	0,026545448	Q6P6Y6_BRARE (Q6P6Y6) Vapa protein, partial (6%) [TC1639154]
A_52_P1187786		1,5271351	down	0,0036684044	0,028895117	Mus musculus adult male testis cDNA, RIKEN full-length enriched library, clone:4932704O03 product:unclassifiable, full insert sequence, [AK030150]
A_52_P134041		3,7331624	down	0,010792386	0,03504351	Mus musculus 6 days neonate head cDNA, RIKEN full-length enriched library, clone:5430420K21 product:hypothetical protein, full insert sequence, [AK017327]
A_52_P557517		1,6395574	down	0,0019974536	0,027020117	T cell receptor beta, variable 15 [Source:MGI Symbol;Acc:MGI:98586] [ENSMUST00000103273]
A_51_P365091		1,8195078	down	0,0259221	0,049657498	Mus musculus 0 day neonate kidney cDNA, RIKEN full-length enriched library, clone:D630050I11 product:unclassifiable, full insert sequence, [AK085649]
A_52_P395667		1,9548366	down	0,01354103	0,037459686	Q9Y649_HUMAN (Q9Y649) GW128 (YWHAB protein), partial (16%) [TC1744477]
A_52_P1035766		1,5419512	down	0,005569099	0,02982813	Mus musculus adult male pituitary gland cDNA, RIKEN full-length enriched library, clone:5330427A18 product:unclassifiable, full insert sequence, [AK030526]
A_52_P594352		1,5945076	down	0,01453351	0,038362868	ALU6_HUMAN (P39193) Alu subfamily SP sequence contamination warning entry, partial (4%) [TC1677098]
A_52_P955926		1,8252927	down	0,026341124	0,049900714	Mus musculus 16 days embryo head cDNA, RIKEN full-length enriched library, clone:C130039D10 product:unclassifiable, full insert sequence, [AK048184]
A_52_P1132271		1,519866	down	0,0063773138	0,030541807	Mus musculus 12 days embryo eyeball cDNA, RIKEN full-length enriched library, clone:D230045L08 product:unclassifiable, full insert sequence, [AK052097]
A_52_P293785		5,7928157	down	0,001332345	0,026103854
A_52_P740123		1,6856171	down	0,0070272596	0,031641044	uj39b12,y1 Sugano mouse kidney mkia Mus musculus cDNA clone IMAGE:1922303 5', [AI528035]
A_52_P437076		1,5556477	down	3,421933E-4	0,021689383
A_51_P292967		1,6610569	down	0,009150775	0,033236228	Mus musculus 12 days embryo eyeball cDNA, RIKEN full-length enriched library, clone:D230015O18 product:hypothetical protein, full insert sequence, [AK084265]
A_52_P996473		1,540952	down	0,02012177	0,044211213	Mus musculus 0 day neonate cerebellum cDNA, RIKEN full-length enriched library, clone:C230040K08 product:unclassifiable, full insert sequence, [AK082363]
A_52_P723727		1,9130328	down	6,338649E-4	0,024445264	Mus musculus 0 day neonate lung cDNA, RIKEN full-length enriched library, clone:E030011O19 product:unclassifiable, full insert sequence, [AK086918]
A_52_P313570		1,7550707	down	0,0072760303	0,03211119
A_52_P402104		1,875998	down	0,016803522	0,04097456
A_52_P1140678		2,0745602	down	0,0016681165	0,027020117	Mus musculus 8 days embryo whole body cDNA, RIKEN full-length enriched library, clone:5730453K06 product:unclassifiable, full insert sequence, [AK077575]
A_52_P384349		1,62088	down	9,766436E-4	0,026103854	Mus musculus 3 days neonate thymus cDNA, RIKEN full-length enriched library, clone:A630031G17 product:unclassifiable, full insert sequence, [AK041711]
A_52_P645615		2,0700314	down	0,011218272	0,03537009	Mus musculus adult retina cDNA, RIKEN full-length enriched library, clone:A930006B11 product:unclassifiable, full insert sequence, [AK044294]
A_52_P317730		3,1183922	down	0,008116798	0,032573503
A_52_P963655		1,6045884	down	0,019465497	0,043642316	Mus musculus 16 days embryo head cDNA, RIKEN full-length enriched library, clone:C130025H16 product:unclassifiable, full insert sequence, [AK047970]
A_52_P778750		1,510906	down	0,0075717955	0,032288138	Mus musculus adult male urinary bladder cDNA, RIKEN full-length enriched library, clone:9530019F09 product:unclassifiable, full insert sequence, [AK035338]
A_52_P1164632		1,5038294	down	0,013978646	0,03788171	Mus musculus 15 days embryo head cDNA, RIKEN full-length enriched library, clone:D930015F04 product:unclassifiable, full insert sequence, [AK086234]
A_51_P344810		2,384375	down	0,0053024897	0,02935758	Mus musculus 12 days embryo embryonic body between diaphragm region and neck cDNA, RIKEN full-length enriched library, clone:9430022L01 product:unclassifiable, full insert sequence, [AK034668]
A_52_P214437		3,5961978	down	0,009646998	0,033934735
A_51_P158375		1,665796	down	0,012119817	0,036011167
A_51_P297424		1,5935206	down	0,008872808	0,03296364	Mus musculus 3 days neonate thymus cDNA, RIKEN full-length enriched library, clone:A630018B13 product:unclassifiable, full insert sequence, [AK041508]
A_52_P657133		1,5545464	down	0,010752863	0,03504203	Q5DN48_9CAUD (Q5DN48) Gp57, partial (9%) [TC1714863]
A_52_P275106		1,5647304	down	0,010693965	0,034992862	BC022175 hydroxysteroid (17-beta) dehydrogenase 4 {Mus musculus} (exp=-1; wgp=0; cg=0), partial (19%) [TC1642664]
A_51_P363257		2,0169392	down	0,021228349	0,04542022	Mus musculus adult male testis cDNA, RIKEN full-length enriched library, clone:4930465F20 product:Rho interacting protein 3, full insert sequence, [AK019637]
A_51_P386376		1,9959533	down	0,012893139	0,036714748	Mus musculus 0 day neonate thymus cDNA, RIKEN full-length enriched library, clone:A430027A11 product:unclassifiable, full insert sequence, [AK079717]
A_52_P385767		1,7563962	down	0,0052519618	0,029258514	Mus musculus cDNA clone MGC:68301 IMAGE:3662102, complete cds, [BC055911]
A_52_P940162		2,083385	down	0,016061896	0,0402535	Mus musculus adult male aorta and vein cDNA, RIKEN full-length enriched library, clone:A530040L23 product:unclassifiable, full insert sequence, [AK079993]
A_52_P747002		3,2321484	down	0,0034561856	0,028782878	Mus musculus 7 days neonate cerebellum cDNA, RIKEN full-length enriched library, clone:A730055B12 product:unclassifiable, full insert sequence, [AK043093]
A_51_P171676		1,9412674	down	0,01080577	0,035055246	Mus musculus 18-day embryo whole body cDNA, RIKEN full-length enriched library, clone:1110032I23 product:unclassifiable, full insert sequence, [AK075644]
A_52_P756465		1,6316439	down	2,3699888E-4	0,019775627	Mus musculus, clone IMAGE:3371217, mRNA, [BC036642]
A_52_P18007		1,8350616	down	0,0010219327	0,026103854
A_51_P350578		1,9232017	down	0,014383728	0,03829189	RIKEN cDNA 4731417B20 gene [Source:MGI Symbol;Acc:MGI:1921826] [ENSMUST00000053319]
A_52_P1036332		2,0087652	down	0,0020649722	0,027020117	Mus musculus 0 day neonate thymus cDNA, RIKEN full-length enriched library, clone:A430079I04 product:unclassifiable, full insert sequence, [AK040228]
A_52_P787531		2,7008543	down	0,012808282	0,036708437	Mus musculus adult male aorta and vein cDNA, RIKEN full-length enriched library, clone:A530071H05 product:unclassifiable, full insert sequence, [AK080153]
A_52_P65132		1,8032204	down	0,004555497	0,029224925	Mus musculus 0 day neonate eyeball cDNA, RIKEN full-length enriched library, clone:E130309N02 product:unclassifiable, full insert sequence, [AK053810]
A_52_P1179834		1,6890488	down	0,006270543	0,030500865	Mus musculus adult male diencephalon cDNA, RIKEN full-length enriched library, clone:9330158K06 product:unclassifiable, full insert sequence, [AK034129]
A_52_P469297		2,2423148	down	1,8024018E-4	0,019775627
A_52_P478311		1,7102118	down	0,014701455	0,038530912	Mus musculus 16 days embryo head cDNA, RIKEN full-length enriched library, clone:C130076I15 product:unclassifiable, full insert sequence, [AK081780]
A_52_P755764		1,5095049	down	0,002886208	0,028102277	Mus musculus 2 days pregnant adult female oviduct cDNA, RIKEN full-length enriched library, clone:E230025O12 product:unclassifiable, full insert sequence, [AK087619]
A_51_P390606		1,5141954	down	0,011625395	0,03572801
A_52_P422885		2,3373883	down	1,8327712E-4	0,019775627	HUMRRL3A ribosomal protein L3 {Homo sapiens} (exp=-1; wgp=0; cg=0), partial (9%) [TC1669390]
A_52_P321627		1,7980483	down	0,0064241122	0,030541807
A_52_P473509		2,1173897	down	1,8797424E-5	0,017488297
A_52_P187565		1,7171279	down	0,017436258	0,041600004
A_52_P351231		1,9222679	down	0,007992197	0,032573503	Mus musculus 16 days neonate thymus cDNA, RIKEN full-length enriched library, clone:A130021C03 product:unclassifiable, full insert sequence, [AK037485]
A_52_P715191		2,272968	down	0,012964957	0,036789652	Mus musculus 16 days neonate thymus cDNA, RIKEN full-length enriched library, clone:A130027H19 product:unclassifiable, full insert sequence, [AK037579]
A_51_P482434		1,713751	down	0,0018254524	0,027020117
A_51_P249889		1,5453519	down	0,004650324	0,029224925	Mus musculus 12 days embryo eyeball cDNA, RIKEN full-length enriched library, clone:D230009E21 product:unclassifiable, full insert sequence, [AK084210]
A_52_P1108170		2,067836	down	0,005886431	0,02986538	Mus musculus 12 days embryo spinal ganglion cDNA, RIKEN full-length enriched library, clone:D130048M09 product:unclassifiable, full insert sequence, [AK051432]
A_52_P508687		1,5598043	down	0,020584168	0,044679973	AF045509 anti-poly(dC) monoclonal antibody kappa light chain {Mus musculus} (exp=-1; wgp=0; cg=0), partial (80%) [TC1642325]
A_52_P532880		2,223523	down	2,2912804E-4	0,019775627	Q3UK83_MOUSE (Q3UK83) CRL-1722 L5178Y-R cDNA, RIKEN full-length enriched library, clone:I730007E13 product:heterogeneous nuclear ribonucleoprotein A1, full insert sequence, partial (63%) [TC1764673]
A_52_P247448		1,6677308	down	0,0052881404	0,029325886	Mus musculus 10 days neonate cerebellum cDNA, RIKEN full-length enriched library, clone:B930048G21 product:unclassifiable, full insert sequence, [AK047312]
A_52_P167125		2,3359652	down	0,022037115	0,046003558	Mus musculus 4 days neonate male adipose cDNA, RIKEN full-length enriched library, clone:B430220G02 product:unclassifiable, full insert sequence, [AK046651]
A_52_P529739		1,7007276	down	0,011281954	0,035471592
A_52_P1132414		1,763331	down	0,004432013	0,028986968	Mus musculus 0 day neonate cerebellum cDNA, RIKEN full-length enriched library, clone:C230062N18 product:unclassifiable, full insert sequence, [AK082550]
A_52_P290588		1,5268916	down	9,490407E-4	0,026103854	Mus musculus 7 days neonate cerebellum cDNA, RIKEN full-length enriched library, clone:A730099G24 product:unclassifiable, full insert sequence, [AK043486]
A_51_P401775		1,5030463	down	0,021543145	0,04568369	Mus musculus 16 days embryo head cDNA, RIKEN full-length enriched library, clone:C130040G24 product:unclassifiable, full insert sequence, [AK048206]
A_52_P772671		2,406426	down	0,008085097	0,032573503
A_52_P1190151		2,5714655	down	0,0025161009	0,028102277	immunoglobulin kappa variable 10-96 [Source:MGI Symbol;Acc:MGI:4439561] [ENSMUST00000103328]
A_52_P241214		1,7098064	down	0,018371921	0,04252833
A_51_P449624		1,6662292	down	9,7198633E-4	0,026103854	Holliday junction recognition protein [Source:MGI Symbol;Acc:MGI:2685821] [ENSMUST00000126739]
A_52_P996260		1,8786644	down	9,2771405E-4	0,026103854	Mus musculus 12 days embryo eyeball cDNA, RIKEN full-length enriched library, clone:D230036L12 product:unclassifiable, full insert sequence, [AK052024]
A_52_P867466		1,9687444	down	0,013391184	0,037275072	Mus musculus adult male corpora quadrigemina cDNA, RIKEN full-length enriched library, clone:B230372D22 product:unclassifiable, full insert sequence, [AK046335]
A_52_P1172313		1,6882882	down	0,007938225	0,032573503	Mus musculus 3 days neonate thymus cDNA, RIKEN full-length enriched library, clone:A630068P20 product:peptidyl arginine deiminase, type II, full insert sequence, [AK042199]
A_52_P932234		2,99484	down	0,026451802	0,04993253	Mus musculus adult male urinary bladder cDNA, RIKEN full-length enriched library, clone:9530050B15 product:unclassifiable, full insert sequence, [AK079244]
A_51_P263063		2,795758	down	0,014386746	0,03829189	Mus musculus 16 days embryo head cDNA, RIKEN full-length enriched library, clone:C130033L14 product:unclassifiable, full insert sequence, [AK048083]
A_52_P1132565		1,8168653	down	0,003099095	0,028102277	Mus musculus 15 days embryo head cDNA, RIKEN full-length enriched library, clone:D930016B19 product:unclassifiable, full insert sequence, [AK086244]
A_51_P237245		1,6176547	down	0,005356904	0,02943426	Mus musculus 2 days pregnant adult female ovary cDNA, RIKEN full-length enriched library, clone:E330013D07 product:unclassifiable, full insert sequence, [AK054300]
A_51_P175212		1,7413235	down	0,0073080217	0,032149643
A_52_P132612		1,537885	down	0,019196648	0,04345535
A_51_P135920		1,656361	down	0,015656395	0,03958784	Mus musculus 2 days neonate thymus thymic cells cDNA, RIKEN full-length enriched library, clone:E430034J06 product:unclassifiable, full insert sequence, [AK088985]
