# Supplementary material for: Gene and miRNA expression signature of Lewis lung carcinoma LLC1 cells in extracellular matrix enriched microenvironment
Source: BMC Cancer. 2016 Oct 11;16:789. doi: 10.1186/s12885-016-2825-9 (PMC5057255; doi:10.1186/s12885-016-2825-9)
Supplement: Additional file 3: Table S3. — List of all KEGG Pathways enriched in differently expressed genes in LLC1 cells under lr-ECM 3D versus 2D cell culture conditions. (XLS 28 kb) [file 12885_2016_2825_MOESM3_ESM.xls]

## Sheet: KEGG pathway analysis - genes
Supplementary table 3. List of all KEGG Pathways enriched in differently expressed genes in LLC1 cells under lr-ECM 3D versus 2D cell culture conditions.
KEGG Pathway Name	Number of genes	p value
Metabolic pathways	73	2.87e-13
Endocytosis	23	4.65e-08
MAPK signaling pathway	25	6.23e-08
Axon guidance	17	1.53e-07
Pancreatic secretion	15	2.32e-07
Hepatitis C	16	1.33e-06
Regulation of actin cytoskeleton	20	1.35e-06
Glycerophospholipid metabolism	11	2.38e-05
Focal adhesion	17	3.33e-05
Calcium signaling pathway	15	0.0001
Cytokine-cytokine receptor interaction	18	0.0001
Long-term depression	9	0.0003
T cell receptor signaling pathway	11	0.0003
Bile secretion	9	0.0003
VEGF signaling pathway	9	0.0004
Aldosterone-regulated sodium reabsorption	7	0.0004
mRNA surveillance pathway	10	0.0004
Pyrimidine metabolism	10	0.0005
Purine metabolism	13	0.0006
Protein processing in endoplasmic reticulum	13	0.0006
Vascular smooth muscle contraction	11	0.0006
SNARE interactions in vesicular transport	6	0.0007
Arachidonic acid metabolism	9	0.0007
Cytosolic DNA-sensing pathway	7	0.0013
Olfactory transduction	40	0.0013
Salivary secretion	8	0.0018
GnRH signaling pathway	9	0.0018
ABC transporters	6	0.0021
Neuroactive ligand-receptor interaction	16	0.0021
Huntington's disease	13	0.0021
Tryptophan metabolism	6	0.0021
Cell cycle	10	0.0021
Notch signaling pathway	6	0.0035
Ubiquitin mediated proteolysis	10	0.0043
B cell receptor signaling pathway	7	0.0058
Carbohydrate digestion and absorption	5	0.0059
Chagas disease (American trypanosomiasis)	8	0.0059
Cell adhesion molecules (CAMs)	10	0.0062
Cardiac muscle contraction	7	0.0072
Gap junction	7	0.0103
Tight junction	9	0.0103
Insulin signaling pathway	9	0.0103
Prostate cancer	7	0.0108
Long-term potentiation	6	0.0121
RNA transport	10	0.0121
RIG-I-like receptor signaling pathway	6	0.0121
Bacterial invasion of epithelial cells	6	0.013
Osteoclast differentiation	8	0.013
Renal cell carcinoma	6	0.013
Pathways in cancer	15	0.0143
Glycerolipid metabolism	5	0.0143
Gastric acid secretion	6	0.0143
Lysosome	8	0.0145
Arrhythmogenic right ventricular cardiomyopathy (ARVC)	6	0.0145
Chronic myeloid leukemia	6	0.0145
mTOR signaling pathway	5	0.0153
Natural killer cell mediated cytotoxicity	8	0.0153
Jak-STAT signaling pathway	9	0.0159
Non-small cell lung cancer	5	0.0166
Phosphatidylinositol signaling system	6	0.0166
Protein digestion and absorption	6	0.0166
Fc epsilon RI signaling pathway	6	0.0186
Rheumatoid arthritis	6	0.019
Drug metabolism - other enzymes	5	0.0198
Spliceosome	8	0.0229
ECM-receptor interaction	6	0.0237
Dilated cardiomyopathy	6	0.027
Amoebiasis	7	0.0273
Leukocyte transendothelial migration	7	0.0312
Pancreatic cancer	5	0.0353
Chemokine signaling pathway	9	0.0362
Toxoplasmosis	7	0.0376
Toll-like receptor signaling pathway	5	0.0401
