# Supplementary material for: Gene and miRNA expression signature of Lewis lung carcinoma LLC1 cells in extracellular matrix enriched microenvironment
Source: BMC Cancer. 2016 Oct 11;16:789. doi: 10.1186/s12885-016-2825-9 (PMC5057255; doi:10.1186/s12885-016-2825-9)
Supplement: Additional file 5: TAble S5. — Differentially expressed miRNA (fold change above 2; P < 0.05) in LLC1 cells grown under lr-ECM 3D versus 2D cell culture conditions. (XLS 45 kb) [file 12885_2016_2825_MOESM5_ESM.xls]

## Sheet: miRNAs
Supplementary table 5. Differentially expressed miRNA (fold change above 2; P<0.05) in LLC1 cells grown under lr-ECM 3D versus 2D cell culture conditions
Probe Name	Systematic Name	Fold change	regulation	p-value	Corrected p-value	Location	Accsession number
A_54_P1258	mmu-let-7d-3p	3.69954	up	0.00215296	0.0290981	chr13	MI0000405
A_54_P3431	mmu-miR-15a-3p	6.62604	up	0.00155045	0.0243892	chr14	MI0000564
A_54_P1154	mmu-miR-195a-5p	3.74877	up	0.0018837	0.0269078	chr11	MI0000237
A_54_P1183	mmu-miR-207	70.5426	up	2611.79	0.00705988	chr4	MI0000250
A_54_P2933	mmu-miR-297a-3p	217.368	up	104.851	9211.19	chr7	MI0000395
A_54_P1778	mmu-miR-302c-3p	25.6798	up	0.00111261	0.0199474	chr3	MI0003717
A_54_P1367	mmu-miR-328-3p	7.96623	up	0.00327879	0.0365388	chr8	MI0000603
A_54_P2687	mmu-miR-335-5p	24.3714	up	8.59457	9211.19	chr6	MI0000817
A_54_P1404	mmu-miR-346-5p	9.32312	up	0.00211896	0.0288605	chr14	MI0000634
A_54_P2450	mmu-miR-34b-3p	208.149	up	0.00329998	0.0365388	chr9	MI0000404
A_54_P4417	mmu-miR-34c-3p	4.43809	up	0.00353148	0.0371683	chr9	MI0000403
A_54_P1517	mmu-miR-376a-3p	17.3528	up	278.128	0.0015271	chr12	MI0000793
A_54_P2717	mmu-miR-376b-3p	12.2535	up	276.15	0.0015271	chr12	MI0001162
A_54_P2827	mmu-miR-376c-3p	217.368	up	37.7237	0.00184113	chr12	MI0003533
A_54_P3553	mmu-miR-378a-5p	16.209	up	1071.79	0.00376627	chr18	MI0000795
A_54_P1627	mmu-miR-452-5p	18.5077	up	199.492	0.00126694	chrX	MI0001734
A_54_P4399	mmu-miR-466b-3p	20.4313	up	64.6932	0.00264339	chr2	MI0005502
A_54_P3105	mmu-miR-466c	5.39717	up	5880.08	0.0129141	chr2	MI0005505
A_54_P3186	mmu-miR-466d-3p	28.0593	up	488.071	0.00223467	chr2	MI0005546
A_54_P3117	mmu-miR-466f-3p	216.553	up	1.11577	490.101	chr2	MI0005507
A_54_P3119	mmu-miR-466g	183.31	up	6.51388	880.376	chr2	MI0005510
A_54_P3122	mmu-miR-466h-5p	8.88331	up	917.246	0.0181079	chr2	MI0005511
A_54_P3632	mmu-miR-467b-3p	128.503	up	1143.02	9260.89	chr2	MI0004671
A_54_P4420	mmu-miR-467d-3p	130.795	up	151.991	0.00106819	chr2	MI0005513
A_54_P3661	mmu-miR-467e-3p	94.7413	up	100.977	9211.19	chr2	MI0006128
A_54_P1658	mmu-miR-468-3p	17.2107	up	0.00291419	0.0348315	chr6	MI0002403
A_54_P3596	mmu-miR-485-3p	30.4416	up	31.4028	0.00160775	chr12	MI0003492
A_54_P2945	mmu-miR-500-3p	3.10977	up	0.00277101	0.0342863	chrX	MI0004702
A_54_P3159	mmu-miR-574-3p	165.701	up	0.432723	490.101	chr5	MI0005518
A_54_P3153	mmu-miR-574-5p	7.29624	up	9.84211	9211.19	chr5	MI0005518
A_54_P2431	mmu-miR-669b-5p	5.34525	up	0.00131737	0.0224721	chr2	MI0004666
A_54_P2016	mmu-miR-669n	10.0681	up	748.721	0.0158494	chr3	MI0009951
A_54_P1988	mmu-miR-691	15.3351	up	2371.61	0.00657599	chr16	MI0004659
A_54_P1994	mmu-miR-693-5p	12.9054	up	0.0029507	0.0350296	chr17	MI0004662
A_54_P2053	mmu-miR-698-3p	5.5698	up	0.00387065	0.0397704	chr4	MI0004682
A_54_P2065	mmu-miR-701-5p	7.8819	up	910.489	0.0181079	chr5	MI0004685
A_54_P1966	mmu-miR-719	11.3705	up	0.00156995	0.0243892	chr14	MI0004651
A_54_P1857	mmu-miR-761	10.413	up	0.00101296	0.0189337	chr4	MI0004306
A_54_P1864	mmu-miR-764-5p	13.5123	up	0.0024367	0.0319498	chrX	MI0004310
A_54_P3656	mmu-miR-877-3p	63.2651	up	126.173	0.0042632	chr17	MI0005553
A_54_P3222	mmu-miR-877-5p	2.91361	up	0.00319484	0.0365388	chr17	MI0005553
A_54_P1035	mmu-miR-126a-5p	2.11845	down	9708.61	0.0185413	chr2	MI0000153
A_54_P2287	mmu-miR-127-3p	2.30491	down	0.00346328	0.0368787	chr12	MI0000154
A_54_P1066	mmu-miR-135a-5p	3.58363	down	0.00360201	0.037671	chr9	MI0000161
A_54_P1069	mmu-miR-137-3p	3.31571	down	0.00524792	0.0488684	chr3	MI0000163
A_54_P3627	mmu-miR-146b-3p	2.26304	down	0.0015042	0.0240739	chr19	MI0004665
A_54_P2462	mmu-miR-196a-5p	4.77888	down	6627.26	0.0143754	chr11	MI0000552
A_54_P3506	mmu-miR-19a-5p	3.89504	down	0.00140732	0.0235491	chr12	MI0000688
A_54_P2257	mmu-miR-1a-3p	3.39511	down	0.00318819	0.0365388	chr2	MI0000139
A_54_P2385	mmu-miR-200b-3p	2.33988	down	0.00258821	0.0329528	chr4	MI0000243
A_54_P3355	mmu-miR-203-5p	3.42475	down	0.00186492	0.0268578	chr12	MI0000246
A_54_P4412	mmu-miR-208b-3p	2.24353	down	1454.36	0.00456307	chr14	MI0005552
A_54_P3602	mmu-miR-20b-3p	2.11929	down	0.00339261	0.0367951	chrX	MI0003536
A_54_P3510	mmu-miR-28a-3p	2.35747	down	0.00353279	0.0371683	chr16	MI0000690
A_54_P3360	mmu-miR-293-5p	2.3927	down	0.00184913	0.0268505	chr7	MI0000391
A_54_P2926	mmu-miR-297b-5p	2.10627	down	0.00290565	0.0348315	chr2	MI0004674
A_54_P1766	mmu-miR-302b-5p	2.24981	down	0.00515731	0.0484566	chr3	MI0003716
A_54_P3270	mmu-miR-30a-3p	3.60022	down	0.00462662	0.0449114	chr1	MI0000144
A_54_P3599	mmu-miR-376c-5p	3.80311	down	953.321	0.0184064	chr12	MI0003533
A_54_P2701	mmu-miR-384-3p	2.13235	down	0.00453314	0.0448165	chrX	MI0001146
A_54_P1610	mmu-miR-448-3p	2.99285	down	832.236	0.0172028	chrX	MI0001638
A_54_P2959	mmu-miR-450b-3p	2.68924	down	4597.23	0.0107698	chrX	MI0004705
A_54_P3094	mmu-miR-466b-5p	2.61611	down	523.71	0.0116476	chr2	MI0005502
A_54_P2781	mmu-miR-471-5p	2.17733	down	0.00527368	0.0488684	chrX	MI0002406
A_54_P1932	mmu-miR-495-3p	2.29914	down	846.349	0.0172911	chr12	MI0004639
A_54_P3230	mmu-miR-544-3p	2.17674	down	0.00217735	0.0291315	chr12	MI0005555
A_54_P2816	mmu-miR-547-3p	2.26129	down	0.00197569	0.0276019	chrX	MI0003523
A_54_P3165	mmu-miR-590-3p	3.88765	down	592.845	0.00254056		MI0005519
A_54_P2177	mmu-miR-676-3p	2.5426	down	0.00245629	0.0319681	chrX	MI0005003
A_54_P2107	mmu-miR-711	2.07366	down	0.00161762	0.0245013	chr9	MI0004695
A_54_P2993	mmu-miR-743b-3p	2.04145	down	0.00108811	0.0199148	chrX	MI0005470
A_54_P3042	mmu-miR-876-3p	2.75208	down	9495.94	0.0184064	chr4	MI0005480
A_54_P3041	mmu-miR-876-5p	5.74624	down	0.0025111	0.0324412	chr4	MI0005480
A_54_P3008	mmu-miR-881-3p	3.25148	down	0.00448024	0.044726	chrX	MI0005474
A_54_P4411	mmu-miR-883a-5p	2.12421	down	0.00498938	0.0474806	ChrX	MI0005476
A_54_P3023	mmu-miR-883b-5p	2.23174	down	0.00288152	0.0348315	chrX	MI0005477
A_54_P2294	mmu-miR-9-5p	2.35622	down	0.00270292	0.0339216	chr3	MI0000720
