# Supplementary material for: Gene and miRNA expression signature of Lewis lung carcinoma LLC1 cells in extracellular matrix enriched microenvironment
Source: BMC Cancer. 2016 Oct 11;16:789. doi: 10.1186/s12885-016-2825-9 (PMC5057255; doi:10.1186/s12885-016-2825-9)
Supplement: Additional file 6: Table S6. — Target analysis of differently expressed miRNAs in LLC1 cells under lr-ECM 3D versus 2D cell culture conditions. (XLS 1257 kb) [file 12885_2016_2825_MOESM6_ESM.xls]

## Sheet: Mirna target analysis 
Supplementary table 6. Target analysis of differently expressed miRNAs in LLC1 cells under lr-ECM 3D versus 2D cell culture conditions.
Gene	miRNA
Mex3c	let7
Ythdf3	15a
Nr6a1	15a
Zfp710	15a
Tob1	15a
Rsbn1	15a
Ammecr1l	15a
Usp9x	15a
Ccnl1	15a
Zfp654	15a
Ahcyl1	15a
Klf7	15a
Slc25a1	15a
Zfp81	15a
Vprbp	15a
Cdc42bpa	15a
Ucma	15a
Cpne8	15a
Synb	15a
Dst	15a
Gm5878	15a
Bcl2l1	15a
Trmt12	15a
Dhx15	15a
Itfg1	15a
Il13	15a
Kcna1	15a
Pdia5	15a
Lmnb1	15a
Slitrk4	15a
Pitpnm2	15a
Limd2	15a
Pglyrp4	15a
Rps15a	15a
Dcun1d2	15a
Zfp523	15a
Reg3g	15a
Rusc2	15a
Son	15a
Nlrp5	15a
Creb5	15a
Rgl1	15a
Itfg3	15a
Mex3b	15a
Bloc1s4	15a
Dennd3	15a
1110032A03Rik	15a
Eif5a2	15a
Rnf13	15a
Diap1	15a
Trim25	15a
Mtmr9	15a
Usp7	15a
Dlg1	15a
Cdc40	15a
Klhdc2	15a
Nampt	15a
Arf1	15a
Atg7	15a
Kif3c	15a
Fgfr1op	15a
Hnrnpab	15a
Arhgef3	15a
Ptprj	15a
9130008F23Rik	15a
Epb4.1l1	15a
Cdk16	15a
Epha3	15a
Rhbdd2	15a
Zbtb20	15a
Lasp1	15a
Chtf8	15a
Efcab14	15a
Rab21	15a
Naa50	15a
Dsg3	15a
Mpzl2	15a
Slc6a2	15a
Lhfpl2	15a
Med27	15a
Jarid2	15a
Zscan26	15a
Ctu1	15a
Spdya	15a
Cnot7	15a
Enpep	15a
Ppp1r16b	15a
Aim1	15a
Sdc2	15a
Lnx1	15a
Rfc1	15a
Coq6	15a
Lrsam1	15a
Glmn	15a
Hmx2	15a
Mark2	15a
Fam115a	15a
Eml5	15a
Ing1	15a
Larp4	15a
Tmem181c-ps	15a
Pnrc2	15a
Spire2	15a
Alx4	15a
Zbtb25	15a
Tcf25	15a
Wipi2	miR-195-5p
Fbxo33	miR-195-5p
Atxn7l3	miR-195-5p
Bace1	miR-195-5p
Slc6a8	miR-195-5p
Rlim	miR-195-5p
Zfp592	miR-195-5p
Nup50	miR-195-5p
N4bp1	miR-195-5p
Atrip	miR-195-5p
Rab3c	miR-195-5p
Sobp	miR-195-5p
Sos2	miR-195-5p
Spryd3	miR-195-5p
Eya1	miR-195-5p
Gm9732	miR-195-5p
Sptlc1	miR-195-5p
Hus1	miR-195-5p
Sox5	miR-195-5p
Ppap2b	miR-195-5p
Dixdc1	miR-195-5p
Pcdh19	miR-195-5p
Akirin1	miR-195-5p
Ubr3	miR-195-5p
Strbp	miR-195-5p
Gm4981	miR-195-5p
Bmpr1a	miR-195-5p
Mgat4a	miR-195-5p
Pik3r1	miR-195-5p
Nxph1	miR-195-5p
Ppp2r1b	miR-195-5p
Pex13	miR-195-5p
Nos1	miR-195-5p
Rsbn1	miR-195-5p
Atxn7l1	miR-195-5p
Hs3st3b1	miR-195-5p
Caprin1	miR-195-5p
Zfp423	miR-195-5p
Wbp1l	miR-195-5p
Dcaf7	miR-195-5p
Mipol1	miR-195-5p
Rab10	miR-195-5p
Zbtb41	miR-195-5p
Plekhh1	miR-195-5p
Ahcyl1	miR-195-5p
Fam171a2	miR-195-5p
Tusc3	miR-195-5p
Gm5475	miR-195-5p
Csde1	miR-195-5p
Gm996	miR-195-5p
Ppm1d	miR-195-5p
Cpeb2	miR-195-5p
C1ql3	miR-195-5p
Kif5b	miR-195-5p
Ywhah	miR-195-5p
Abl2	miR-195-5p
Prr11	miR-195-5p
Trim68	miR-195-5p
Onecut2	miR-195-5p
Atxn2	miR-195-5p
Stx1a	miR-195-5p
Kdr	miR-195-5p
Gm5624	miR-195-5p
R3hdm2	miR-195-5p
Sox6	miR-195-5p
Fosl1	miR-195-5p
Cul2	miR-195-5p
Cd28	miR-195-5p
Btg2	miR-195-5p
Vps33b	miR-195-5p
Kif23	miR-195-5p
Aatk	miR-195-5p
Ulbp1	miR-195-5p
Wasl	miR-195-5p
Metap1	miR-195-5p
Ulk4	miR-195-5p
Cluh	miR-195-5p
Fbxo21	miR-195-5p
Crem	miR-195-5p
Mms19	miR-195-5p
Pth	miR-195-5p
Nup210	miR-195-5p
Fam133b	miR-195-5p
Il7r	miR-195-5p
Ubfd1	miR-195-5p
Kcna1	miR-195-5p
Fam134a	miR-195-5p
Rfx5	miR-195-5p
Kbtbd2	miR-195-5p
Sez6l	miR-195-5p
Esp36	miR-195-5p
Tram1	miR-195-5p
Map2k1	miR-195-5p
Ubn2	miR-195-5p
Maob	miR-195-5p
Tmem104	miR-195-5p
Pdap1	miR-195-5p
Pcdha10	miR-195-5p
Cdk17	miR-195-5p
Plxna4	miR-195-5p
Desi1	miR-195-5p
Tmcc1	miR-195-5p
Zdhhc24	miR-195-5p
Pvrl1	miR-195-5p
Plxna2	miR-195-5p
Cldn2	miR-195-5p
Rab9b	miR-195-5p
Rasgef1b	miR-195-5p
Kif21a	miR-195-5p
Lrp6	miR-195-5p
Luzp1	miR-195-5p
Insr	miR-195-5p
Stox2	miR-195-5p
Atxn7l3b	miR-195-5p
Gm8104	miR-195-5p
Myt1l	miR-195-5p
D2hgdh	miR-195-5p
Dcun1d4	miR-195-5p
Med28	miR-195-5p
Gm2832	miR-195-5p
Gm15800	miR-195-5p
Otud4	miR-195-5p
Usp25	miR-195-5p
Slc13a3	miR-195-5p
Sec24a	miR-195-5p
Tmem55b	miR-195-5p
6430571L13Rik	miR-195-5p
Cdk12	miR-195-5p
A830018L16Rik	miR-195-5p
Tle4	miR-195-5p
Actr2	miR-195-5p
Tnfrsf26	miR-195-5p
Ccnd3	miR-195-5p
4930563D23Rik	miR-195-5p
Kmt2a	miR-195-5p
Cbx6	miR-195-5p
Prdm11	miR-195-5p
Prkar2a	miR-195-5p
Seh1l	miR-195-5p
Pde1c	miR-195-5p
5031410I06Rik	miR-195-5p
Gm3371	miR-195-5p
Sms	miR-195-5p
Cacna2d1	miR-195-5p
Rad51	miR-195-5p
Gm5577	miR-195-5p
Rreb1	miR-195-5p
Dcaf17	miR-195-5p
Cacul1	miR-195-5p
Gm5930	miR-195-5p
Smurf1	miR-195-5p
Med26	miR-195-5p
Fbxw7	miR-195-5p
Ficd	miR-195-5p
Rab4b	miR-195-5p
Ankrd13b	miR-195-5p
Nfatc3	miR-195-5p
Dennd4b	miR-195-5p
Tmem55a	miR-195-5p
Ppp6c	miR-195-5p
Stk38l	miR-195-5p
Nol4l	miR-195-5p
D15Ertd621e	miR-195-5p
Slc39a10	miR-195-5p
Macf1	miR-195-5p
Wnt4	miR-195-5p
Zfhx3	miR-195-5p
Gm10220	miR-195-5p
Cldn12	miR-195-5p
Erlin2	miR-195-5p
Tenm2	miR-195-5p
Rfx3	miR-195-5p
Dclk1	miR-195-5p
Mnt	miR-195-5p
Zhx3	miR-195-5p
Ippk	miR-195-5p
Ano3	miR-195-5p
Nebl	miR-195-5p
Acsl4	miR-195-5p
Knop1	miR-195-5p
Tsr1	miR-195-5p
Myadm	miR-195-5p
Mapkap1	miR-195-5p
Runx1t1	miR-195-5p
Dyrk1b	miR-195-5p
Gpatch8	miR-195-5p
Islr	miR-195-5p
Tmem167	miR-195-5p
Numb	miR-195-5p
Armcx6	miR-195-5p
A830010M20Rik	miR-195-5p
Rnf138	miR-195-5p
Hmga1	miR-195-5p
Phc3	miR-195-5p
Mob4	miR-195-5p
Il10ra	miR-195-5p
Srpk1	miR-195-5p
Cdca4	miR-195-5p
Casr	miR-195-5p
Fam160b2	miR-195-5p
Cttnbp2	miR-195-5p
Fchsd2	miR-195-5p
Trank1	miR-195-5p
Reck	miR-195-5p
Htr4	miR-195-5p
Serbp1	miR-195-5p
Vegfa	miR-195-5p
Slc41a2	miR-195-5p
Bicd2	miR-195-5p
Madd	miR-195-5p
Lats1	miR-195-5p
Tll1	miR-195-5p
Usp7	miR-195-5p
Mov10	miR-195-5p
Sel1l3	miR-195-5p
Zfp449	miR-195-5p
Slc24a3	miR-195-5p
Ash1l	miR-195-5p
Sema5b	miR-195-5p
Ghr	miR-195-5p
Avl9	miR-195-5p
Acvr2a	miR-195-5p
Pthlh	miR-195-5p
Akap11	miR-195-5p
Kcnc4	miR-195-5p
Tut1	miR-195-5p
Rictor	miR-195-5p
Tfap2d	miR-195-5p
Arhgap20	miR-195-5p
Slc12a2	miR-195-5p
Usp42	miR-195-5p
Ythdc1	miR-195-5p
5031414D18Rik	miR-195-5p
Fermt2	miR-195-5p
Lrp2	miR-195-5p
Ddx3y	miR-195-5p
Cobll1	miR-195-5p
Kcnq5	miR-195-5p
Klf14	miR-195-5p
Ist1	miR-195-5p
Siah1a	miR-195-5p
Btrc	miR-195-5p
Rrnad1	miR-195-5p
Lhx3	miR-195-5p
Ccne1	miR-195-5p
Qk	miR-195-5p
Rad9a	miR-195-5p
Mex3c	miR-195-5p
Spred1	miR-195-5p
Irak2	miR-195-5p
Lurap1l	miR-195-5p
Cdc37l1	miR-195-5p
Dll1	miR-195-5p
Dnaja2	miR-195-5p
Ptch2	miR-195-5p
Gcat	miR-195-5p
Krtap11-1	miR-195-5p
Gm8011	miR-195-5p
2310047M10Rik	miR-195-5p
Fmn2	miR-195-5p
Mfn2	miR-195-5p
Rasl10b	miR-195-5p
Wdtc1	miR-195-5p
Entpd7	miR-195-5p
Esrra	miR-195-5p
Wnt7a	miR-195-5p
Bcl2	miR-195-5p
Svip	miR-195-5p
Ankfy1	miR-195-5p
Smurf2	miR-195-5p
Tacc1	miR-195-5p
Dhx16	miR-195-5p
Camsap1	miR-195-5p
Gm8126	miR-195-5p
Naa15	miR-195-5p
B3galt1	miR-195-5p
Ago3	miR-195-5p
Plxnc1	miR-195-5p
Lrp5	miR-195-5p
Dll4	miR-195-5p
Ski	miR-195-5p
Arl2	miR-195-5p
Speer4f	miR-195-5p
Klhl2	miR-195-5p
Kif5a	miR-195-5p
Snx27	miR-195-5p
Atp13a3	miR-195-5p
Pofut1	miR-195-5p
Il4i1	miR-195-5p
Phf19	miR-195-5p
Shoc2	miR-195-5p
Hectd1	miR-195-5p
Zmym2	miR-195-5p
Hiatl1	miR-195-5p
Gm5798	miR-195-5p
Cxcl10	miR-195-5p
Cdk5r1	miR-195-5p
Slc12a6	miR-195-5p
Snrk	miR-195-5p
Lsm11	miR-195-5p
Sall1	miR-195-5p
Degs2	miR-195-5p
Gabbr1	miR-195-5p
Zbtb20	miR-195-5p
Mob3b	miR-195-5p
Col24a1	miR-195-5p
Omg	miR-195-5p
Mtcp1	miR-195-5p
Crebrf	miR-195-5p
Gm8267	miR-195-5p
Cnot6l	miR-195-5p
Krt222	miR-195-5p
Tnpo3	miR-195-5p
Tbpl1	miR-195-5p
Ccnd2	miR-195-5p
Nacc2	miR-195-5p
Ptpn3	miR-195-5p
Usp31	miR-195-5p
Clcn5	miR-195-5p
Tgif2	miR-195-5p
Tsc22d2	miR-195-5p
Slc6a20b	miR-195-5p
Pafah1b1	miR-195-5p
Dtl	miR-195-5p
Xpo7	miR-195-5p
Kcnj2	miR-195-5p
Pappa	miR-195-5p
Gm10564	miR-195-5p
Rnf144b	miR-195-5p
Ttc14	miR-195-5p
Gm1979	miR-195-5p
Kdsr	miR-195-5p
Cc2d1b	miR-195-5p
Cd2ap	miR-195-5p
Zfp362	miR-195-5p
Tbp	miR-195-5p
Phlda3	miR-195-5p
Nop56	miR-195-5p
Gm8257	miR-195-5p
Usp14	miR-195-5p
Ephb2	miR-195-5p
E2f7	miR-195-5p
2810006K23Rik	miR-195-5p
Trdmt1	miR-195-5p
Il1rapl1	miR-195-5p
Mybl1	miR-195-5p
Camta2	miR-195-5p
Cdc25a	miR-195-5p
Fam60a	miR-195-5p
Jade2	miR-195-5p
Cpeb3	miR-195-5p
Gne	miR-195-5p
Gcnt3	miR-195-5p
Tlk1	miR-195-5p
Chek1	miR-195-5p
Bcl2l2	miR-195-5p
Ahcyl2	miR-195-5p
Crebl2	miR-195-5p
Nlrx1	miR-195-5p
Slc4a7	miR-195-5p
Eda	miR-195-5p
Lingo4	miR-195-5p
Ubxn10	miR-195-5p
Alg3	miR-195-5p
Atp4a	miR-195-5p
Acox1	miR-195-5p
Fosl2	miR-195-5p
Mknk1	miR-195-5p
Tspyl2	miR-195-5p
Raf1	miR-195-5p
Col12a1	miR-195-5p
Amer1	miR-195-5p
Nbeal1	miR-195-5p
Shisa3	miR-195-5p
Pacsin2	miR-195-5p
Rnf217	miR-195-5p
Esrrg	miR-195-5p
Cmpk1	miR-195-5p
Fgf9	miR-195-5p
Slc20a2	miR-195-5p
Kpna3	miR-195-5p
9330154J02Rik	miR-195-5p
1810013L24Rik	miR-195-5p
Slc25a37	miR-195-5p
Pfas	miR-195-5p
Jarid2	miR-195-5p
Nrn1	miR-195-5p
Pwwp2b	miR-195-5p
Kif5c	miR-195-5p
Gbp5	miR-195-5p
Gm28043	miR-195-5p
Fkrp	miR-195-5p
Zbtb44	miR-195-5p
Amotl1	miR-195-5p
Wap	miR-195-5p
Ret	miR-195-5p
Rev3l	miR-195-5p
Usp12	miR-195-5p
Rnf111	miR-195-5p
Rgp1	miR-195-5p
Wnt3a	miR-195-5p
Slc25a22	miR-195-5p
Capn6	miR-195-5p
Nfe2l1	miR-195-5p
Dync1li2	miR-195-5p
Zfp367	miR-195-5p
Tmtc1	miR-195-5p
Prrx1	miR-195-5p
Polr3f	miR-195-5p
Vstm2a	miR-195-5p
Gigyf1	miR-195-5p
Csf1	miR-195-5p
Kctd8	miR-195-5p
Chd2	miR-195-5p
Gm7347	miR-195-5p
Etnk1	miR-195-5p
Ell2	miR-195-5p
Btaf1	miR-195-5p
Ppig	miR-195-5p
Pnp2	miR-195-5p
Plcxd2	miR-195-5p
Ihh	miR-195-5p
Ccnt2	miR-195-5p
Calcr	miR-195-5p
Epha7	miR-195-5p
Sgk1	miR-195-5p
Dcp1a	miR-195-5p
Cdc27	miR-195-5p
Arhgef11	miR-195-5p
Apln	miR-195-5p
Wapal	miR-195-5p
Slc4a4	miR-195-5p
Traf3	miR-195-5p
Slc9a6	miR-195-5p
Fnbp1l	miR-195-5p
Hoxa10	miR-195-5p
Uhmk1	miR-195-5p
Akap7	miR-195-5p
Sema3a	miR-195-5p
Akt3	miR-195-5p
Dennd6a	miR-195-5p
Abhd16a	miR-195-5p
Kif1c	miR-195-5p
Chpt1	miR-195-5p
Myo5b	miR-195-5p
Lhx1	miR-195-5p
Coq6	miR-195-5p
Myb	miR-195-5p
Pam	miR-195-5p
Zfp622	miR-195-5p
Garem	miR-195-5p
Prdm4	miR-195-5p
Eif3a	miR-195-5p
Trim35	miR-195-5p
Smad7	miR-195-5p
Zbtb39	miR-195-5p
Scn8a	miR-195-5p
Trabd2b	miR-195-5p
Aqp11	miR-195-5p
Wwp1	miR-195-5p
Tmem39b	miR-195-5p
Cbfa2t3	miR-195-5p
Sema6d	miR-195-5p
Golga1	miR-195-5p
Ccdc6	miR-195-5p
Epb4.1l4b	miR-195-5p
E2f3	miR-195-5p
Phip	miR-195-5p
Mylk4	miR-195-5p
Spag7	miR-195-5p
1700049E17Rik1	miR-195-5p
Cdk8	miR-195-5p
Rad23b	miR-195-5p
Cask	miR-195-5p
Atp1b4	miR-195-5p
Cbx4	miR-195-5p
Mark2	miR-195-5p
Pura	miR-195-5p
Rbm6	miR-195-5p
Efcab4a	miR-195-5p
BC024978	miR-195-5p
Bicd1	miR-195-5p
Ube2q1	miR-195-5p
Ppfia3	miR-195-5p
Zfhx4	miR-195-5p
Kl	miR-195-5p
Sall4	miR-195-5p
Hdgf	miR-195-5p
Mtch2	miR-195-5p
Brd4	miR-195-5p
Ak4	miR-195-5p
Homer1	miR-195-5p
Cul4b	miR-195-5p
Slc23a1	miR-195-5p
Fktn	miR-195-5p
Mapk8	miR-195-5p
Pnoc	miR-195-5p
Gm17484	miR-195-5p
Bptf	miR-195-5p
1700021K19Rik	miR-195-5p
Atoh1	miR-195-5p
Helz	miR-195-5p
Lhx4	miR-195-5p
Tnrc6b	miR-195-5p
Clock	miR-195-5p
Srpr	miR-195-5p
Capza2	miR-195-5p
Kpna1	miR-195-5p
Rnf125	miR-195-5p
Mcu	miR-195-5p
Ddx3x	miR-195-5p
1700025G04Rik	miR-195-5p
Wbp11	miR-195-5p
Rbms1	miR-195-5p
Nynrin	miR-195-5p
Gm7233	miR-195-5p
Kif1b	miR-195-5p
Ccdc19	miR-195-5p
Cphx3	miR-195-5p
Pnpla6	miR-195-5p
Socs6	miR-195-5p
Kank1	miR-195-5p
Smad5	miR-195-5p
Gm10471	miR-195-5p
Zbtb34	miR-195-5p
CG1273	miR-195-5p
Syne1	miR-207
Dlx6	miR-207
Hk3	miR-207
Slc7a10	miR-207
Trim39	miR-207
Rab3c	miR-207
Wipf1	miR-207
Prox1	miR-207
Ank1	miR-207
Slc16a12	miR-207
Pbx3	miR-207
Pip5k1c	miR-207
Myo18a	miR-207
Zfp595	miR-207
Zfp326	miR-207
Cit	miR-207
Fam171a1	miR-207
Atxn7	miR-207
Kirrel	miR-207
6330444E15Rik	miR-207
Rab40b	miR-207
Stard9	miR-207
Unc45a	miR-207
Tns3	miR-207
Insrr	miR-207
Efnb2	miR-207
Fam124a	miR-207
Dst	miR-207
Sh3rf1	miR-207
Phf20l1	miR-207
Cul7	miR-207
BC007180	miR-207
Arhgap19	miR-207
2200002D01Rik	miR-207
Cckar	miR-207
Acaa1a	miR-207
Scn7a	miR-207
Lipn	miR-207
4932438A13Rik	miR-207
Ncstn	miR-207
Got1	miR-207
Emp2	miR-207
Plekha1	miR-207
Btbd10	miR-207
Uros	miR-207
Eps8l1	miR-207
Erg	miR-207
Crb2	miR-207
Ctage5	miR-207
Zfp947	miR-207
Hp1bp3	miR-207
Enpp5	miR-207
Med23	miR-207
Ptpn1	miR-207
Mphosph9	miR-207
Ttn	miR-207
Hdac5	miR-207
H2afy2	miR-207
Hmgxb4	miR-207
Atg12	miR-207
Atg4a	miR-207
Pvrl1	miR-207
Arhgef9	miR-207
4932431P20Rik	miR-207
Rit1	miR-207
Ccdc177	miR-207
Tub	miR-207
Clip1	miR-207
1500009C09Rik	miR-207
Afg3l1	miR-207
Eif4g1	miR-207
Ptchd1	miR-207
Ryr1	miR-207
Stag1	miR-207
Nfrkb	miR-207
Itpr2	miR-207
Ryr3	miR-207
Kmt2a	miR-207
Prdm11	miR-207
Otud7b	miR-207
Rhox2g	miR-207
Tfap4	miR-207
Nfix	miR-207
Rad51	miR-207
Asxl2	miR-207
6330419J24Rik	miR-207
Son	miR-207
Rreb1	miR-207
Rab11b	miR-207
Tbc1d20	miR-207
Mia3	miR-207
Macf1	miR-207
Agpat4	miR-207
Arhgap29	miR-207
Etf1	miR-207
Sclt1	miR-207
Itga5	miR-207
Ankzf1	miR-207
Epn3	miR-207
Ipo9	miR-207
Fkbp4	miR-207
Pcnt	miR-207
Il21r	miR-207
Ppp1r12c	miR-207
Trim56	miR-207
Pigr	miR-207
Olfr558	miR-207
1700003M02Rik	miR-207
Gcm1	miR-207
Sytl3	miR-207
Mael	miR-207
Btnl9	miR-207
Rhox8	miR-207
Lsm5	miR-207
Pi4k2a	miR-207
Abcb11	miR-207
Brd2	miR-207
Slc4a10	miR-207
Thsd4	miR-207
Gna15	miR-207
Gm2792	miR-207
Trim25	miR-207
Tal2	miR-207
Katnal2	miR-207
Agap1	miR-207
Cacna1e	miR-207
Ehd3	miR-207
H2-Eb2	miR-207
Fam57b	miR-207
Nlrc3	miR-207
Nrl	miR-207
Usp7	miR-207
Recql5	miR-207
Trpv3	miR-207
Wdr62	miR-207
Clec5a	miR-207
Klhdc4	miR-207
Srek1	miR-207
Atmin	miR-207
Hepacam	miR-207
Armc10	miR-207
Psmd1	miR-207
Ros1	miR-207
Mmp16	miR-207
Slc22a12	miR-207
Kdm5a	miR-207
Plp1	miR-207
Kcnd2	miR-207
Nfkbie	miR-207
Plcg1	miR-207
Qrfp	miR-207
Gm17641	miR-207
AL591129.1	miR-207
Traf1	miR-207
Kif13a	miR-207
Adam33	miR-207
Plec	miR-207
Fbxo45	miR-207
Taf10	miR-207
Kazn	miR-207
Gps1	miR-207
Gramd1b	miR-207
Zbtb16	miR-207
Ccpg1	miR-207
Dhodh	miR-207
Rbm43	miR-207
Slirp	miR-207
Scn11a	miR-207
Itga8	miR-207
Col5a2	miR-207
Ankfy1	miR-207
Phkb	miR-207
Chtf18	miR-207
Fbxo24	miR-207
Ccdc63	miR-207
Igsf3	miR-207
Epb4.1l1	miR-207
Bst1	miR-207
Klf3	miR-207
Fam173b	miR-207
Slc12a6	miR-207
D930020B18Rik	miR-207
D130043K22Rik	miR-207
Ankrd24	miR-207
Depdc5	miR-207
Zfp521	miR-207
Crebrf	miR-207
9330101J02Rik	miR-207
Vamp1	miR-207
Myo1g	miR-207
Etos1	miR-207
Phc1	miR-207
Dio3	miR-207
Itgav	miR-207
Zfp473	miR-207
Tgif2	miR-207
Ylpm1	miR-207
Lmo7	miR-207
Prkab2	miR-207
Fntb	miR-207
Iqsec3	miR-207
Flot1	miR-207
Fam122b	miR-207
Rnf214	miR-207
Tmem30a	miR-207
Fmn1	miR-207
Osbpl9	miR-207
Rpl17	miR-207
Mtus2	miR-207
Gstt4	miR-207
Naa50	miR-207
Tpd52	miR-207
Ccdc28a	miR-207
Spatc1l	miR-207
Camta2	miR-207
Avpr1b	miR-207
Pnmal2	miR-207
Tcerg1	miR-207
Acvr1b	miR-207
E030018B13Rik	miR-207
Treml2	miR-207
Actg1	miR-207
Angpt4	miR-207
Tph1	miR-207
Macc1	miR-207
BC055324	miR-207
Api5	miR-207
Papola	miR-207
Fosl2	miR-207
Elk1	miR-207
Uggt1	miR-207
Palb2	miR-207
Atp8b5	miR-207
Uqcc1	miR-207
Cdh11	miR-207
Gm9885	miR-207
Mgat3	miR-207
Slc25a34	miR-207
Nrn1	miR-207
BC027072	miR-207
Hn1	miR-207
Nfat5	miR-207
Gm28043	miR-207
Nfatc4	miR-207
Hmga2	miR-207
Clec1a	miR-207
Tril	miR-207
Zscan20	miR-207
Tcf12	miR-207
Tnfrsf13b	miR-207
Sbds	miR-207
Npc1l1	miR-207
Padi1	miR-207
9330182L06Rik	miR-207
Exosc10	miR-207
BC005537	miR-207
Ftl1	miR-207
Ube2z	miR-207
Gm4944	miR-207
Acaca	miR-207
Ankrd11	miR-207
Lrmp	miR-207
Aipl1	miR-207
Fat3	miR-207
Zfp820	miR-207
Lrrc16a	miR-207
Grik3	miR-207
Sbf1	miR-207
Myb	miR-207
Cxcl12	miR-207
Pde9a	miR-207
Mapk4	miR-207
Neu4	miR-207
Pclo	miR-207
Rhbdl3	miR-207
Smad7	miR-207
Cmc2	miR-207
Cdk6	miR-207
Gm4847	miR-207
Fxyd6	miR-207
Cplx2	miR-207
Hcls1	miR-207
Stx17	miR-207
Mylk4	miR-207
Zfp184	miR-207
Ccdc61	miR-207
Wfdc2	miR-207
Mat2a	miR-207
2210404O09Rik	miR-207
Mfsd9	miR-207
Mrfap1	miR-207
Mid1	miR-207
Banp	miR-207
Baz1b	miR-207
C2cd3	miR-207
Tcap	miR-207
Rab40c	miR-207
Wwc2	miR-207
Ndor1	miR-207
Med24	miR-207
Adap2	miR-207
Adora1	miR-207
Akap13	miR-207
Arhgap6	miR-207
Dot1l	miR-207
Kmt2d	miR-207
Ttc25	miR-207
Celf1	miR-207
Gm10837	miR-207
Ccdc132	miR-207
Gm9949	miR-207
Ttll12	miR-207
Magi1	miR-207
Tmem79	miR-207
Palm2Akap2	miR-207
Med13	miR-297a-3p
Mzt1	miR-297a-3p
Fubp1	miR-297a-3p
Sema3d	miR-297a-3p
AI413582	miR-297a-3p
Fbxo33	miR-297a-3p
Abcb1a	miR-297a-3p
Gm5114	miR-297a-3p
Mbd2	miR-297a-3p
Npy1r	miR-297a-3p
Lin54	miR-297a-3p
Rnf41	miR-297a-3p
Fzd8	miR-297a-3p
Zfp592	miR-297a-3p
Emc7	miR-297a-3p
BC048403	miR-297a-3p
Sf3a1	miR-297a-3p
Gfod1	miR-297a-3p
BC030336	miR-297a-3p
Pcm1	miR-297a-3p
Prox1	miR-297a-3p
Tceanc	miR-297a-3p
Mapk1	miR-297a-3p
Edil3	miR-297a-3p
Ppard	miR-297a-3p
Adamts1	miR-297a-3p
Ubqln2	miR-297a-3p
Rasa2	miR-297a-3p
Apobec3	miR-297a-3p
Lrig2	miR-297a-3p
Cdc14a	miR-297a-3p
Reps2	miR-297a-3p
Bsn	miR-297a-3p
Pcdh11x	miR-297a-3p
Mrpl39	miR-297a-3p
Sox5	miR-297a-3p
Nfkbia	miR-297a-3p
Zfpm2	miR-297a-3p
Trappc2	miR-297a-3p
Dcaf10	miR-297a-3p
Jph1	miR-297a-3p
Sort1	miR-297a-3p
Pcdh19	miR-297a-3p
Akirin1	miR-297a-3p
Ms4a4c	miR-297a-3p
Pira2	miR-297a-3p
Dapk1	miR-297a-3p
Rnaseh2a	miR-297a-3p
Fam154b	miR-297a-3p
Strbp	miR-297a-3p
Mef2c	miR-297a-3p
Gm608	miR-297a-3p
Pik3r1	miR-297a-3p
Klf8	miR-297a-3p
Gria3	miR-297a-3p
Pdcd10	miR-297a-3p
Mfsd2a	miR-297a-3p
Uty	miR-297a-3p
Pnrc1	miR-297a-3p
Pdpk1	miR-297a-3p
Irf2bpl	miR-297a-3p
Hoxa9	miR-297a-3p
Nfyb	miR-297a-3p
Ssbp1	miR-297a-3p
37865	miR-297a-3p
Rab3gap2	miR-297a-3p
Hs3st3b1	miR-297a-3p
Usp9x	miR-297a-3p
Sgms2	miR-297a-3p
Slc44a1	miR-297a-3p
Sav1	miR-297a-3p
Herpud1	miR-297a-3p
Nr1d2	miR-297a-3p
Morc3	miR-297a-3p
Dcaf7	miR-297a-3p
Gsk3b	miR-297a-3p
Mipol1	miR-297a-3p
Rab10	miR-297a-3p
Lrp12	miR-297a-3p
Zbtb41	miR-297a-3p
Spry1	miR-297a-3p
Slc38a2	miR-297a-3p
Trio	miR-297a-3p
Tubgcp5	miR-297a-3p
Bdnf	miR-297a-3p
Vwa5a	miR-297a-3p
Hist2h3c1	miR-297a-3p
Arl8a	miR-297a-3p
Ubap2	miR-297a-3p
Milr1	miR-297a-3p
Efnb2	miR-297a-3p
Zfp81	miR-297a-3p
Tmem255a	miR-297a-3p
Unk	miR-297a-3p
Zdhhc21	miR-297a-3p
Smad9	miR-297a-3p
E130114P18Rik	miR-297a-3p
Klhl20	miR-297a-3p
Ank2	miR-297a-3p
Scn2a1	miR-297a-3p
Ttc39a	miR-297a-3p
Ppil4	miR-297a-3p
Arl6ip6	miR-297a-3p
Cadm1	miR-297a-3p
Wtap	miR-297a-3p
B3gnt2	miR-297a-3p
Dst	miR-297a-3p
Ndst3	miR-297a-3p
Mycn	miR-297a-3p
Psd3	miR-297a-3p
Tmem161b	miR-297a-3p
Zfp36l1	miR-297a-3p
Zmym5	miR-297a-3p
Pds5b	miR-297a-3p
Pirb	miR-297a-3p
Suv39h2	miR-297a-3p
Itch	miR-297a-3p
Wfdc12	miR-297a-3p
Cxcl1	miR-297a-3p
Zfp148	miR-297a-3p
Abi3bp	miR-297a-3p
Mpzl1	miR-297a-3p
Tnik	miR-297a-3p
Egln1	miR-297a-3p
Rnf44	miR-297a-3p
Sox6	miR-297a-3p
Fmo2	miR-297a-3p
Mdm1	miR-297a-3p
Kcnh8	miR-297a-3p
Huwe1	miR-297a-3p
Rassf8	miR-297a-3p
Gm4204	miR-297a-3p
Nlrp2	miR-297a-3p
Kif23	miR-297a-3p
Tceal8	miR-297a-3p
Atp2b4	miR-297a-3p
Fndc3b	miR-297a-3p
Map2	miR-297a-3p
Ptgfr	miR-297a-3p
Wasl	miR-297a-3p
Gm9696	miR-297a-3p
Plag1	miR-297a-3p
Dhrs9	miR-297a-3p
Gch1	miR-297a-3p
Malt1	miR-297a-3p
Insm2	miR-297a-3p
Slc16a9	miR-297a-3p
Lix1l	miR-297a-3p
Wt1	miR-297a-3p
Cacna1b	miR-297a-3p
BC034902	miR-297a-3p
Taf4b	miR-297a-3p
Zc3h4	miR-297a-3p
Npm1	miR-297a-3p
E330014E10Rik	miR-297a-3p
Syncrip	miR-297a-3p
Mob1b	miR-297a-3p
Insig2	miR-297a-3p
Cdkn1c	miR-297a-3p
Trhr	miR-297a-3p
Itga2	miR-297a-3p
Itpripl2	miR-297a-3p
Skint10	miR-297a-3p
Set	miR-297a-3p
Kmt2c	miR-297a-3p
Slc6a6	miR-297a-3p
Gramd1c	miR-297a-3p
Hnf4g	miR-297a-3p
Tspan2	miR-297a-3p
Ubn2	miR-297a-3p
Fgf4	miR-297a-3p
Fam160a2	miR-297a-3p
Ttll7	miR-297a-3p
Tob2	miR-297a-3p
Zfp560	miR-297a-3p
Dmrta2	miR-297a-3p
Acsl3	miR-297a-3p
Rbm39	miR-297a-3p
37500	miR-297a-3p
Ifrd1	miR-297a-3p
Zfand2a	miR-297a-3p
Pcf11	miR-297a-3p
Trove2	miR-297a-3p
Zmiz1	miR-297a-3p
Pcdha10	miR-297a-3p
Bpifc	miR-297a-3p
Mllt3	miR-297a-3p
Strn3	miR-297a-3p
Polr3d	miR-297a-3p
Frmd6	miR-297a-3p
Dleu7	miR-297a-3p
Arap2	miR-297a-3p
Pmp22	miR-297a-3p
Taok1	miR-297a-3p
Kif21a	miR-297a-3p
Has2	miR-297a-3p
Lrp6	miR-297a-3p
Mid2	miR-297a-3p
Pitx2	miR-297a-3p
Luzp1	miR-297a-3p
Arhgef10l	miR-297a-3p
Yes1	miR-297a-3p
Trim63	miR-297a-3p
Tub	miR-297a-3p
Cramp1l	miR-297a-3p
Lin9	miR-297a-3p
Med14	miR-297a-3p
Myt1l	miR-297a-3p
Rap1gap2	miR-297a-3p
Elovl5	miR-297a-3p
Dcun1d4	miR-297a-3p
Birc3	miR-297a-3p
Ctdspl2	miR-297a-3p
Adcyap1	miR-297a-3p
Gm15800	miR-297a-3p
Rnf38	miR-297a-3p
Otud4	miR-297a-3p
Usp25	miR-297a-3p
Fbxo30	miR-297a-3p
Slitrk4	miR-297a-3p
Nck2	miR-297a-3p
Osbpl8	miR-297a-3p
Ednra	miR-297a-3p
Vti1a	miR-297a-3p
Nwd2	miR-297a-3p
Zic5	miR-297a-3p
Ddx21	miR-297a-3p
Slc19a2	miR-297a-3p
Pvrl4	miR-297a-3p
Hoxd1	miR-297a-3p
Hecw2	miR-297a-3p
Hook3	miR-297a-3p
Erich1	miR-297a-3p
Erbb4	miR-297a-3p
Mamld1	miR-297a-3p
Zfp644	miR-297a-3p
Anln	miR-297a-3p
Timm10	miR-297a-3p
Sorcs1	miR-297a-3p
Timp3	miR-297a-3p
Larp1	miR-297a-3p
2610021A01Rik	miR-297a-3p
Tle4	miR-297a-3p
Cdc7	miR-297a-3p
Mtmr6	miR-297a-3p
Eif4enif1	miR-297a-3p
Peli1	miR-297a-3p
Btg1	miR-297a-3p
Trim59	miR-297a-3p
Stxbp5	miR-297a-3p
Zc2hc1a	miR-297a-3p
Mei4	miR-297a-3p
Dcdc2a	miR-297a-3p
Necap1	miR-297a-3p
Nrf1	miR-297a-3p
Grk6	miR-297a-3p
Vmn1r33	miR-297a-3p
Vsx1	miR-297a-3p
Olfr742	miR-297a-3p
Pde1c	miR-297a-3p
Ndnf	miR-297a-3p
Tbc1d22b	miR-297a-3p
Hmbox1	miR-297a-3p
Smc2	miR-297a-3p
Zbtb10	miR-297a-3p
Etaa1	miR-297a-3p
Iqcc	miR-297a-3p
Cntrl	miR-297a-3p
Prkg2	miR-297a-3p
Eif1ax	miR-297a-3p
Lrrc42	miR-297a-3p
Zfp182	miR-297a-3p
Rps6ka3	miR-297a-3p
Asxl2	miR-297a-3p
Alcam	miR-297a-3p
Depdc1a	miR-297a-3p
Arfgef2	miR-297a-3p
Lin52	miR-297a-3p
Rcor3	miR-297a-3p
Mbd4	miR-297a-3p
Usp1	miR-297a-3p
Sft2d3	miR-297a-3p
Gm14318	miR-297a-3p
Camk1d	miR-297a-3p
Fnip1	miR-297a-3p
Nov	miR-297a-3p
Megf11	miR-297a-3p
Kbtbd7	miR-297a-3p
Sox2	miR-297a-3p
Vps54	miR-297a-3p
Wdr60	miR-297a-3p
Slc7a2	miR-297a-3p
Slco3a1	miR-297a-3p
Vmn1r8	miR-297a-3p
Anks1b	miR-297a-3p
Tanc2	miR-297a-3p
Kcns2	miR-297a-3p
Oas3	miR-297a-3p
Ssb	miR-297a-3p
Tfg	miR-297a-3p
Zfp652	miR-297a-3p
Tagln2	miR-297a-3p
Nt5e	miR-297a-3p
Ptprb	miR-297a-3p
Rcor1	miR-297a-3p
Rbm41	miR-297a-3p
Golph3	miR-297a-3p
St8sia4	miR-297a-3p
Rfx3	miR-297a-3p
Utp18	miR-297a-3p
Trp53inp1	miR-297a-3p
Tagap	miR-297a-3p
Rab11fip3	miR-297a-3p
Mex3b	miR-297a-3p
Cmtm8	miR-297a-3p
Col23a1	miR-297a-3p
Ociad1	miR-297a-3p
Epc2	miR-297a-3p
Irs1	miR-297a-3p
Gabra2	miR-297a-3p
Schip1	miR-297a-3p
Sestd1	miR-297a-3p
Nsun3	miR-297a-3p
Nr3c2	miR-297a-3p
Cep135	miR-297a-3p
Acsl4	miR-297a-3p
Phf10	miR-297a-3p
Trim42	miR-297a-3p
Lrit1	miR-297a-3p
Wdr43	miR-297a-3p
Zdhhc9	miR-297a-3p
Ntrk2	miR-297a-3p
Cacna1g	miR-297a-3p
Orc1	miR-297a-3p
Zfp143	miR-297a-3p
Tet3	miR-297a-3p
Myadm	miR-297a-3p
Tnrc6c	miR-297a-3p
A130010J15Rik	miR-297a-3p
Runx1t1	miR-297a-3p
Cxxc4	miR-297a-3p
Axin2	miR-297a-3p
Herc6	miR-297a-3p
Rb1cc1	miR-297a-3p
Far1	miR-297a-3p
Lrch2	miR-297a-3p
Rasef	miR-297a-3p
Svil	miR-297a-3p
Foxp2	miR-297a-3p
Gmps	miR-297a-3p
Sim1	miR-297a-3p
Asap1	miR-297a-3p
Fzd10	miR-297a-3p
Lgalsl	miR-297a-3p
Phactr2	miR-297a-3p
Rc3h2	miR-297a-3p
Pex14	miR-297a-3p
Rtp1	miR-297a-3p
Pgr15l	miR-297a-3p
Nom1	miR-297a-3p
Cadm2	miR-297a-3p
Ano4	miR-297a-3p
Tnfsf8	miR-297a-3p
Cttnbp2	miR-297a-3p
Gabpb1	miR-297a-3p
Ankle1	miR-297a-3p
Fchsd2	miR-297a-3p
Cul3	miR-297a-3p
Iars2	miR-297a-3p
Klhl12	miR-297a-3p
Baz2b	miR-297a-3p
Ctif	miR-297a-3p
Pum2	miR-297a-3p
Adamts20	miR-297a-3p
Pdgfd	miR-297a-3p
Emr4	miR-297a-3p
Gucy1b3	miR-297a-3p
Xiap	miR-297a-3p
Il21	miR-297a-3p
Abi1	miR-297a-3p
Akap12	miR-297a-3p
9330159F19Rik	miR-297a-3p
Mkrn3	miR-297a-3p
Serbp1	miR-297a-3p
Vegfa	miR-297a-3p
Lrr1	miR-297a-3p
Pfkfb2	miR-297a-3p
Agap1	miR-297a-3p
Msx2	miR-297a-3p
Igfbp1	miR-297a-3p
Rgs17	miR-297a-3p
Vps26a	miR-297a-3p
Arhgef12	miR-297a-3p
Col25a1	miR-297a-3p
Klf6	miR-297a-3p
AI118078	miR-297a-3p
Foxf2	miR-297a-3p
Lats1	miR-297a-3p
Usp7	miR-297a-3p
Erlec1	miR-297a-3p
Gng2	miR-297a-3p
Hmgb2	miR-297a-3p
Tnp1	miR-297a-3p
Ash1l	miR-297a-3p
Etv3	miR-297a-3p
Tmem215	miR-297a-3p
Sorcs3	miR-297a-3p
Dach1	miR-297a-3p
Avl9	miR-297a-3p
Acvr2a	miR-297a-3p
Prl5a1	miR-297a-3p
Gtpbp2	miR-297a-3p
Pea15a	miR-297a-3p
Nek1	miR-297a-3p
Cdc42se2	miR-297a-3p
Spock3	miR-297a-3p
Tas1r3	miR-297a-3p
Spty2d1	miR-297a-3p
Atp6v1a	miR-297a-3p
Gnaq	miR-297a-3p
Usp42	miR-297a-3p
Dmd	miR-297a-3p
Mettl7a2Higd1c	miR-297a-3p
Mfhas1	miR-297a-3p
Zfp715	miR-297a-3p
Grsf1	miR-297a-3p
Bmp5	miR-297a-3p
Klhdc2	miR-297a-3p
Tgfbr3	miR-297a-3p
Iws1	miR-297a-3p
Ccdc158	miR-297a-3p
Gm14698	miR-297a-3p
Chrm2	miR-297a-3p
Lin28b	miR-297a-3p
Fzd7	miR-297a-3p
Ddx60	miR-297a-3p
Gpm6b	miR-297a-3p
Phactr4	miR-297a-3p
Ptbp2	miR-297a-3p
Csn1s2b	miR-297a-3p
Rnf19b	miR-297a-3p
Slc6a19	miR-297a-3p
Pdik1l	miR-297a-3p
Mkln1	miR-297a-3p
Sbf2	miR-297a-3p
Nr3c1	miR-297a-3p
Akap6	miR-297a-3p
Sp4	miR-297a-3p
Prkaa1	miR-297a-3p
Zfp397	miR-297a-3p
Ano9	miR-297a-3p
Ubr5	miR-297a-3p
Tead1	miR-297a-3p
Med13l	miR-297a-3p
Trappc10	miR-297a-3p
Gm28040	miR-297a-3p
Pygo1	miR-297a-3p
Rbm25	miR-297a-3p
Ick	miR-297a-3p
Qk	miR-297a-3p
Slc2a13	miR-297a-3p
Chrna1	miR-297a-3p
Cecr2	miR-297a-3p
Tm9sf3	miR-297a-3p
Pkd2	miR-297a-3p
Hoxa1	miR-297a-3p
C77370	miR-297a-3p
Golim4	miR-297a-3p
Rgs4	miR-297a-3p
Mex3c	miR-297a-3p
Fech	miR-297a-3p
Spred1	miR-297a-3p
Kif13a	miR-297a-3p
Ccdc169	miR-297a-3p
Prex2	miR-297a-3p
Lurap1l	miR-297a-3p
Cenpi	miR-297a-3p
Cxcl16	miR-297a-3p
Mib1	miR-297a-3p
Kif3c	miR-297a-3p
Csrnp3	miR-297a-3p
Cnot6	miR-297a-3p
Atad1	miR-297a-3p
Rock2	miR-297a-3p
Rsad2	miR-297a-3p
Snrnp48	miR-297a-3p
Ctdsp1	miR-297a-3p
Rgmb	miR-297a-3p
Ccpg1	miR-297a-3p
E2f8	miR-297a-3p
Ccdc25	miR-297a-3p
Pias1	miR-297a-3p
Abca16	miR-297a-3p
4933426M11Rik	miR-297a-3p
Glipr1l2	miR-297a-3p
Aff4	miR-297a-3p
Skint9	miR-297a-3p
Slc28a3	miR-297a-3p
Bbx	miR-297a-3p
Rabgap1l	miR-297a-3p
Iigp1	miR-297a-3p
Tmf1	miR-297a-3p
Alg11	miR-297a-3p
Impad1	miR-297a-3p
AI182371	miR-297a-3p
B3galt1	miR-297a-3p
Ago3	miR-297a-3p
Itsn1	miR-297a-3p
A630095E13Rik	miR-297a-3p
Mbnl3	miR-297a-3p
Smim20	miR-297a-3p
Insm1	miR-297a-3p
Sox4	miR-297a-3p
Zic1	miR-297a-3p
Plscr4	miR-297a-3p
Epb4.1l1	miR-297a-3p
Caap1	miR-297a-3p
Klrc1	miR-297a-3p
Rgs9	miR-297a-3p
Ensa	miR-297a-3p
Rnf144a	miR-297a-3p
Pax9	miR-297a-3p
Arhgef18	miR-297a-3p
Eri1	miR-297a-3p
Nodal	miR-297a-3p
Slc18a2	miR-297a-3p
Hopx	miR-297a-3p
Gtl3	miR-297a-3p
Rab7	miR-297a-3p
Pofut1	miR-297a-3p
Zc3h12c	miR-297a-3p
Eml6	miR-297a-3p
Edem3	miR-297a-3p
Shoc2	miR-297a-3p
Zmym2	miR-297a-3p
Arhgap12	miR-297a-3p
Satb2	miR-297a-3p
Cxcl10	miR-297a-3p
AI606181	miR-297a-3p
Cdk5r1	miR-297a-3p
Slc32a1	miR-297a-3p
Casz1	miR-297a-3p
Clspn	miR-297a-3p
Nrep	miR-297a-3p
B630005N14Rik	miR-297a-3p
Pou3f2	miR-297a-3p
Zbtb20	miR-297a-3p
Cdh2	miR-297a-3p
Rfx8	miR-297a-3p
B230219D22Rik	miR-297a-3p
Serpinb1b	miR-297a-3p
Tmem68	miR-297a-3p
Ivns1abp	miR-297a-3p
Mstn	miR-297a-3p
Omg	miR-297a-3p
Zxdb	miR-297a-3p
Lmo4	miR-297a-3p
Cnbp	miR-297a-3p
Zfp521	miR-297a-3p
Rbbp9	miR-297a-3p
Crebrf	miR-297a-3p
Phf6	miR-297a-3p
Vamp1	miR-297a-3p
Kcnb2	miR-297a-3p
Fgd4	miR-297a-3p
Cnot6l	miR-297a-3p
Ptpn12	miR-297a-3p
Rnf152	miR-297a-3p
Zmat1	miR-297a-3p
Lrrn1	miR-297a-3p
Grm5	miR-297a-3p
Grip1	miR-297a-3p
Nacc2	miR-297a-3p
Tardbp	miR-297a-3p
Tmem245	miR-297a-3p
Stag2	miR-297a-3p
1110059G10Rik	miR-297a-3p
Pafah1b1	miR-297a-3p
Arhgef33	miR-297a-3p
Xpo7	miR-297a-3p
P2rx6	miR-297a-3p
Pappa	miR-297a-3p
Frrs1l	miR-297a-3p
Robo2	miR-297a-3p
Pbrm1	miR-297a-3p
Basp1	miR-297a-3p
Chuk	miR-297a-3p
Ccar1	miR-297a-3p
Rnf214	miR-297a-3p
Gm9956	miR-297a-3p
Dusp10	miR-297a-3p
Smad4	miR-297a-3p
Wdfy3	miR-297a-3p
Hivep1	miR-297a-3p
Ptprd	miR-297a-3p
Iqsec2	miR-297a-3p
Diap2	miR-297a-3p
Wdr35	miR-297a-3p
Foxa2	miR-297a-3p
Zfp874b	miR-297a-3p
Cd2ap	miR-297a-3p
Wiz	miR-297a-3p
Dmrt2	miR-297a-3p
Dlx4	miR-297a-3p
4932414N04Rik	miR-297a-3p
Klhl15	miR-297a-3p
Zfp804a	miR-297a-3p
Otx2	miR-297a-3p
Ing5	miR-297a-3p
Spink5	miR-297a-3p
Piezo2	miR-297a-3p
Dck	miR-297a-3p
Apool	miR-297a-3p
Epha4	miR-297a-3p
Fam76b	miR-297a-3p
Fst	miR-297a-3p
Tc2n	miR-297a-3p
Kcnd3	miR-297a-3p
H1f0	miR-297a-3p
Aftph	miR-297a-3p
Ube3a	miR-297a-3p
Klf15	miR-297a-3p
Rbm47	miR-297a-3p
Mpc1	miR-297a-3p
Riok3	miR-297a-3p
Tnfrsf21	miR-297a-3p
Pfkfb3	miR-297a-3p
Arhgef7	miR-297a-3p
Slc4a7	miR-297a-3p
Calca	miR-297a-3p
Rnf2	miR-297a-3p
Greb1l	miR-297a-3p
Gtf2b	miR-297a-3p
Npy6r	miR-297a-3p
Eda	miR-297a-3p
Spry2	miR-297a-3p
Dmxl1	miR-297a-3p
Gopc	miR-297a-3p
Ids	miR-297a-3p
Tagap1	miR-297a-3p
Aspm	miR-297a-3p
Api5	miR-297a-3p
Gm4884	miR-297a-3p
Spag9	miR-297a-3p
Pms1	miR-297a-3p
Hlf	miR-297a-3p
Prkcd	miR-297a-3p
Rasal2	miR-297a-3p
Necab1	miR-297a-3p
Esrrb	miR-297a-3p
Runx1	miR-297a-3p
2810021J22Rik	miR-297a-3p
Ino80	miR-297a-3p
Fut9	miR-297a-3p
Zcchc12	miR-297a-3p
Ndnl2	miR-297a-3p
Cnot2	miR-297a-3p
Arfgef1	miR-297a-3p
Zfp608	miR-297a-3p
Mier3	miR-297a-3p
Tbx20	miR-297a-3p
Ssh2	miR-297a-3p
Dcaf12l1	miR-297a-3p
Nbeal1	miR-297a-3p
Phactr1	miR-297a-3p
Lrp1b	miR-297a-3p
Rbbp6	miR-297a-3p
Sgol1	miR-297a-3p
Vps35	miR-297a-3p
Topbp1	miR-297a-3p
Esrrg	miR-297a-3p
Krt73	miR-297a-3p
Zfp27	miR-297a-3p
Txlng	miR-297a-3p
Cd300a	miR-297a-3p
Zfp503	miR-297a-3p
Usp6nl	miR-297a-3p
Ugt8a	miR-297a-3p
Kpna3	miR-297a-3p
Wnt3	miR-297a-3p
Lrp8	miR-297a-3p
Pes1	miR-297a-3p
Sp1	miR-297a-3p
4930566N20Rik	miR-297a-3p
Ptgdr	miR-297a-3p
Zmynd8	miR-297a-3p
Srgap3	miR-297a-3p
Frs2	miR-297a-3p
Tmeff2	miR-297a-3p
Mak	miR-297a-3p
Zrsr2	miR-297a-3p
Alg6	miR-297a-3p
Nfat5	miR-297a-3p
Prpf4b	miR-297a-3p
Casp8ap2	miR-297a-3p
Rhobtb3	miR-297a-3p
Ostm1	miR-297a-3p
Usp27x	miR-297a-3p
Zbtb44	miR-297a-3p
Dnajc6	miR-297a-3p
Cysltr1	miR-297a-3p
Brcc3	miR-297a-3p
Ier3	miR-297a-3p
Rev3l	miR-297a-3p
Fgfr2	miR-297a-3p
Eif1ad	miR-297a-3p
Itgb1	miR-297a-3p
Rnf111	miR-297a-3p
Papolg	miR-297a-3p
Fam196a	miR-297a-3p
Adnp	miR-297a-3p
Six6	miR-297a-3p
Rbbp5	miR-297a-3p
Dync1li2	miR-297a-3p
Bcl2l11	miR-297a-3p
Tada1	miR-297a-3p
Samd4	miR-297a-3p
Lnp	miR-297a-3p
Btnl10	miR-297a-3p
Evx2	miR-297a-3p
Dbx2	miR-297a-3p
Loxl3	miR-297a-3p
Sirpb1b	miR-297a-3p
Olfr658	miR-297a-3p
Slc5a3	miR-297a-3p
Cntfr	miR-297a-3p
Mef2a	miR-297a-3p
Zfhx2	miR-297a-3p
Tcf12	miR-297a-3p
St6gal2	miR-297a-3p
Chd2	miR-297a-3p
Haus2	miR-297a-3p
Cnr1	miR-297a-3p
Chn2	miR-297a-3p
Btaf1	miR-297a-3p
Fzd5	miR-297a-3p
Ppig	miR-297a-3p
Dnaja1	miR-297a-3p
Ifit2	miR-297a-3p
Ifna16	miR-297a-3p
Ccnt2	miR-297a-3p
Calcr	miR-297a-3p
Ythdc2	miR-297a-3p
Pdgfra	miR-297a-3p
Psmc6	miR-297a-3p
Cnot4	miR-297a-3p
9930021J03Rik	miR-297a-3p
Ifih1	miR-297a-3p
Fbxo41	miR-297a-3p
Cd53	miR-297a-3p
Tyr	miR-297a-3p
Spred2	miR-297a-3p
Qtrtd1	miR-297a-3p
Slc35f5	miR-297a-3p
Foxa1	miR-297a-3p
Wbp4	miR-297a-3p
Nalcn	miR-297a-3p
Gata3	miR-297a-3p
Fam126b	miR-297a-3p
Gtdc1	miR-297a-3p
Tbx22	miR-297a-3p
Arhgef11	miR-297a-3p
Apln	miR-297a-3p
Satb1	miR-297a-3p
Ccdc68	miR-297a-3p
Slc4a4	miR-297a-3p
Prr12	miR-297a-3p
Dkk2	miR-297a-3p
Itpr1	miR-297a-3p
Rsu1	miR-297a-3p
Brp44l-ps	miR-297a-3p
Cwc22	miR-297a-3p
Skint7	miR-297a-3p
4921511H03Rik	miR-297a-3p
Slc30a1	miR-297a-3p
Akap7	miR-297a-3p
Ppm1h	miR-297a-3p
Prdm12	miR-297a-3p
Rerg	miR-297a-3p
Sema3a	miR-297a-3p
Ctla4	miR-297a-3p
Mrpl47	miR-297a-3p
Zfp354a	miR-297a-3p
Dbx1	miR-297a-3p
Pten	miR-297a-3p
Arid1b	miR-297a-3p
Kdm6a	miR-297a-3p
Arid4a	miR-297a-3p
Appl1	miR-297a-3p
Rad21	miR-297a-3p
L2hgdh	miR-297a-3p
Chpt1	miR-297a-3p
Tbc1d13	miR-297a-3p
Adarb1	miR-297a-3p
Ptbp1	miR-297a-3p
Lrrc16a	miR-297a-3p
Pik3cd	miR-297a-3p
Cbll1	miR-297a-3p
Fam76a	miR-297a-3p
Ptprr	miR-297a-3p
Dip2b	miR-297a-3p
Dimt1	miR-297a-3p
Nrip1	miR-297a-3p
Mis18a	miR-297a-3p
Cxcl5	miR-297a-3p
Chrdl1	miR-297a-3p
Arnt2	miR-297a-3p
Spryd7	miR-297a-3p
Ect2	miR-297a-3p
Kmt2e	miR-297a-3p
Zfand5	miR-297a-3p
Bmper	miR-297a-3p
Smad7	miR-297a-3p
D3Bwg0562e	miR-297a-3p
Vps36	miR-297a-3p
Itgb8	miR-297a-3p
Des	miR-297a-3p
Znrf3	miR-297a-3p
Gm5592	miR-297a-3p
Add3	miR-297a-3p
Birc6	miR-297a-3p
Cd47	miR-297a-3p
Gabra1	miR-297a-3p
Ino80d	miR-297a-3p
Zfand6	miR-297a-3p
Ddx10	miR-297a-3p
Otud1	miR-297a-3p
Sox21	miR-297a-3p
Ets1	miR-297a-3p
Pak2	miR-297a-3p
Agbl2	miR-297a-3p
Pik3c2a	miR-297a-3p
Tns1	miR-297a-3p
Met	miR-297a-3p
Cask	miR-297a-3p
Rnf182	miR-297a-3p
Wdr44	miR-297a-3p
Neurog2	miR-297a-3p
Rmnd5a	miR-297a-3p
Btf3l4	miR-297a-3p
Gm16223	miR-297a-3p
38777	miR-297a-3p
Galnt7	miR-297a-3p
Ppp1r9b	miR-297a-3p
Pitpnb	miR-297a-3p
Pdzd3	miR-297a-3p
Cdc42	miR-297a-3p
Fgl2	miR-297a-3p
Atrnl1	miR-297a-3p
Lemd3	miR-297a-3p
Cd209a	miR-297a-3p
Col5a1	miR-297a-3p
Nup153	miR-297a-3p
Pcsk5	miR-297a-3p
Pkn2	miR-297a-3p
Pi15	miR-297a-3p
Yaf2	miR-297a-3p
Mast4	miR-297a-3p
Kit	miR-297a-3p
Cab39	miR-297a-3p
Tshz3	miR-297a-3p
Wsb1	miR-297a-3p
Slc35a3	miR-297a-3p
Tbx15	miR-297a-3p
Impg2	miR-297a-3p
Lrrc8c	miR-297a-3p
Stxbp3a	miR-297a-3p
Slc30a5	miR-297a-3p
Tmem108	miR-297a-3p
Tab2	miR-297a-3p
Snai2	miR-297a-3p
Cav2	miR-297a-3p
Syap1	miR-297a-3p
Stk17b	miR-297a-3p
Gyk	miR-297a-3p
Camsap2	miR-297a-3p
Arhgap44	miR-297a-3p
Gmfb	miR-297a-3p
Ankrd13c	miR-297a-3p
Mat2b	miR-297a-3p
Rif1	miR-297a-3p
Tpm1	miR-297a-3p
Adamtsl1	miR-297a-3p
Dnah6	miR-297a-3p
Pde10a	miR-297a-3p
Vmp1	miR-297a-3p
Akap13	miR-297a-3p
Nkrf	miR-297a-3p
Vps13d	miR-297a-3p
Lcorl	miR-297a-3p
Ncoa2	miR-297a-3p
Mbnl1	miR-297a-3p
Helz	miR-297a-3p
Ago2	miR-297a-3p
Capza2	miR-297a-3p
Zfp281	miR-297a-3p
Cald1	miR-297a-3p
Fosb	miR-297a-3p
Kcnma1	miR-297a-3p
Trhde	miR-297a-3p
Glis3	miR-297a-3p
Ralyl	miR-297a-3p
Dnajb12	miR-297a-3p
Atl1	miR-297a-3p
Phrf1	miR-297a-3p
5830415F09Rik	miR-297a-3p
Sbno1	miR-297a-3p
Cops2	miR-297a-3p
Slc26a5	miR-297a-3p
Kank1	miR-297a-3p
Zbtb25	miR-297a-3p
Gas1	miR-297a-3p
Ankrd1	miR-297a-3p
Acvr1c	miR-297a-3p
Tmem151a	miR-297a-3p
Trim5	miR-297a-3p
Msi2	miR-297a-3p
Spin1	miR-297a-3p
CG1273	miR-297a-3p
Runx2	miR-297a-3p
Rsbn1l	miR-302c-3p
Fyco1	miR-302c-3p
Fgf10	miR-302c-3p
Mtf1	miR-302c-3p
Pbx3	miR-302c-3p
Zfpm2	miR-302c-3p
Irf9	miR-302c-3p
Mef2c	miR-302c-3p
Brwd1	miR-302c-3p
Rs1	miR-302c-3p
Nfia	miR-302c-3p
Ano6	miR-302c-3p
Zkscan1	miR-302c-3p
Zbtb41	miR-302c-3p
Tmod2	miR-302c-3p
E2f2	miR-302c-3p
Gdf11	miR-302c-3p
Zfp654	miR-302c-3p
Tanc1	miR-302c-3p
Unk	miR-302c-3p
Klhl7	miR-302c-3p
Nt5c3	miR-302c-3p
Rgma	miR-302c-3p
Brap	miR-302c-3p
Cebpg	miR-302c-3p
Rhoq	miR-302c-3p
Col17a1	miR-302c-3p
Tet1	miR-302c-3p
Wdr26	miR-302c-3p
Nol7	miR-302c-3p
Zfp148	miR-302c-3p
Ube2w	miR-302c-3p
Aox2	miR-302c-3p
Rap1a	miR-302c-3p
Slc43a2	miR-302c-3p
Itfg1	miR-302c-3p
Plag1	miR-302c-3p
Mfap3l	miR-302c-3p
Irf2bp2	miR-302c-3p
Agfg2	miR-302c-3p
Acer3	miR-302c-3p
Rps6ka5	miR-302c-3p
Letmd1	miR-302c-3p
Vwa9	miR-302c-3p
Lif	miR-302c-3p
Nek9	miR-302c-3p
Fam73b	miR-302c-3p
Cldn22	miR-302c-3p
Asf1a	miR-302c-3p
Slitrk2	miR-302c-3p
Ubn2	miR-302c-3p
Plxdc2	miR-302c-3p
Zfp827	miR-302c-3p
Adam28	miR-302c-3p
Elavl2	miR-302c-3p
Arhgef9	miR-302c-3p
Snx21	miR-302c-3p
Lefty2	miR-302c-3p
Rps6ka1	miR-302c-3p
Mbnl2	miR-302c-3p
Gm13090	miR-302c-3p
Kpna2	miR-302c-3p
Abca1	miR-302c-3p
Rab22a	miR-302c-3p
Jazf1	miR-302c-3p
Idh2	miR-302c-3p
App	miR-302c-3p
Mknk2	miR-302c-3p
Yod1	miR-302c-3p
Fam13c	miR-302c-3p
Armc8	miR-302c-3p
Mmp23	miR-302c-3p
Kmt2a	miR-302c-3p
Cdk19	miR-302c-3p
Mecp2	miR-302c-3p
Stxbp5	miR-302c-3p
Cxxc5	miR-302c-3p
Fam57a	miR-302c-3p
Dusp2	miR-302c-3p
Creb1	miR-302c-3p
Vsx1	miR-302c-3p
Fbxo10	miR-302c-3p
Rps6ka3	miR-302c-3p
Cacul1	miR-302c-3p
Rbfox2	miR-302c-3p
Gpkow	miR-302c-3p
Ppp6c	miR-302c-3p
Zfp60	miR-302c-3p
Cyp26b1	miR-302c-3p
Rgl1	miR-302c-3p
Aebp2	miR-302c-3p
Mtmr3	miR-302c-3p
Tox	miR-302c-3p
Trappc11	miR-302c-3p
Hif1an	miR-302c-3p
Acbd5	miR-302c-3p
Tiam2	miR-302c-3p
Mnt	miR-302c-3p
Zfyve26	miR-302c-3p
Tet3	miR-302c-3p
Ube2b	miR-302c-3p
Cfl2	miR-302c-3p
Rb1cc1	miR-302c-3p
Phc3	miR-302c-3p
Med12l	miR-302c-3p
Fign	miR-302c-3p
Atad2	miR-302c-3p
Tmem64	miR-302c-3p
Mmp24	miR-302c-3p
Xiap	miR-302c-3p
Slc22a23	miR-302c-3p
BC037034	miR-302c-3p
Tmem87a	miR-302c-3p
Unkl	miR-302c-3p
Ddhd1	miR-302c-3p
Nfya	miR-302c-3p
Ralgds	miR-302c-3p
Rarb	miR-302c-3p
Cdkn1a	miR-302c-3p
Ash1l	miR-302c-3p
Pfn2	miR-302c-3p
Rictor	miR-302c-3p
Usp42	miR-302c-3p
Nkapl	miR-302c-3p
Pgbd5	miR-302c-3p
Dennd5b	miR-302c-3p
Ndst4	miR-302c-3p
Mfap1b	miR-302c-3p
Rdx	miR-302c-3p
Nfib	miR-302c-3p
Tgfbr2	miR-302c-3p
[truncated: 21,208 more rows]
