# Supplementary material for: Gene and miRNA expression signature of Lewis lung carcinoma LLC1 cells in extracellular matrix enriched microenvironment
Source: BMC Cancer. 2016 Oct 11;16:789. doi: 10.1186/s12885-016-2825-9 (PMC5057255; doi:10.1186/s12885-016-2825-9)
Supplement: Additional file 7: Table S7. — List of all KEGG Pathways enriched in differently expressed miRNAs in LLC1 cells grown under lr-ECM 3D versus 2D cell culture conditions. (XLS 32 kb) [file 12885_2016_2825_MOESM7_ESM.xls]

## Sheet: KEGG pathway analysis - miRNAs
Supplementary table 7. List of all KEGG Pathways enriched in differently expressed miRNAs in LLC1 cells grown under lr-ECM 3D versus 2D cell culture conditions.
KEGG pathway	Counts of upregulated miRNAs	Counts of upregulated miRNAs target genes	p value	Counts of downregulated miRNAs	Counts of downregulated miRNAs target genes	p value
Lysine degradation (mmu00310)	12	14	<1e-16	5	19	4.52892e-06
Wnt signaling pathway (mmu04310)	15	63	<1e-16	11	64	5.551115e-16
TGF-beta signaling pathway (mmu04350)	15	34	<1e-16	7	35	7.11445e-05
Axon guidance (mmu04360)	15	47	<1e-16	14	58	<1e-16
Focal adhesion (mmu04510)	16	68	<1e-16	10	74	8.134435e-10
Pathways in cancer (mmu05200)	16	109	<1e-16	12	105	7.294165e-14
Transcriptional misregulation in cancer (mmu05202)	16	50	<1e-16	8	59	1.342672e-09
PI3K-Akt signaling pathway (mmu04151)	17	102	<1e-16	10	102	1.510308e-09
Prostate cancer (mmu05215)	17	41	<1e-16	10	36	1.343133e-09
Endometrial cancer (mmu05213)	13	24	2.109424e-15	11	26	2.06435e-10
Neurotrophin signaling pathway (mmu04722)	12	35	1.110223e-14	7	40	4.945746e-05
mTOR signaling pathway (mmu04150)	14	28	1.258993e-13	10	29	5.717335e-06
Colorectal cancer (mmu05210)	14	27	3.501976e-12	7	25	3.014206e-05
Dopaminergic synapse (mmu04728)	13	43	2.692258e-11	8	45	3.848641e-07
Endocytosis (mmu04144)	10	49	3.944434e-11	9	71	3.16573e-05
T cell receptor signaling pathway (mmu04660)	12	37	5.606438e-11	6	37	0.0003971272
MAPK signaling pathway (mmu04010)	14	72	1.869939e-09	12	89	<1e-16
Acute myeloid leukemia (mmu05221)	12	23	5.954129e-09	6	21	0.001748728
Retrograde endocannabinoid signaling (mmu04723)	12	31	2.367835e-08			NS
Nicotine addiction (mmu05033)	11	14	8.688188e-08			NS
Phosphatidylinositol signaling system (mmu04070)	12	26	9.45438e-08			NS
B cell receptor signaling pathway (mmu04662)	13	30	1.822354e-07			NS
Renal cell carcinoma (mmu05211)	13	33	1.963263e-07	8	35	3.591374e-07
GABAergic synapse (mmu04727)	7	19	3.367761e-06			NS
Regulation of actin cytoskeleton (mmu04810)	8	51	3.392407e-06	5	55	3.587039e-05
Osteoclast differentiation (mmu04380)	13	44	6.556526e-06			NS
Hepatitis B (mmu05161)	9	38	8.387886e-06	6	39	0.01776369
Pancreatic cancer (mmu05212)	9	28	1.928074e-05	7	32	9.18517e-06
Glutamatergic synapse (mmu04724)	6	18	2.790759e-05	6	35	2.006631e-05
Calcium signaling pathway (mmu04020)	9	41	5.40651e-05			NS
ErbB signaling pathway (mmu04012)	10	32	7.601355e-05	14	45	<1e-16
Chronic myeloid leukemia (mmu05220)	11	30	0.0001405002	4	21	0.01558909
Long-term depression (mmu04730)	10	15	0.0002660926			NS
Hypertrophic cardiomyopathy (HCM) (mmu05410)	6	23	0.001037849	5	21	0.003812163
Dorso-ventral axis formation (mmu04320)	10	12	0.001091675	5	12	0.0004917063
Small cell lung cancer (mmu05222)	9	18	0.001442171			NS
Chemokine signaling pathway (mmu04062)	7	26	0.001829289			NS
Ubiquitin mediated proteolysis (mmu04120)	5	30	0.001975562	10	52	3.041144e-09
Fc gamma R-mediated phagocytosis (mmu04666)	4	22	0.002135963	6	20	0.0110289
Type II diabetes mellitus (mmu04930)	9	16	0.002364507			NS
Insulin signaling pathway (mmu04910)	9	36	0.0024309	6	37	0.005795087
Melanoma (mmu05218)	9	23	0.002704794	8	30	9.046316e-06
Basal cell carcinoma (mmu05217)	7	11	0.003033136			NS
Long-term potentiation (mmu04720)	8	20	0.003033886	5	25	0.0001339461
Non-small cell lung cancer (mmu05223)	9	19	0.004070315			NS
Aldosterone-regulated sodium reabsorption (mmu04960)	6	13	0.006596651			NS
Arrhythmogenic right ventricular cardiomyopathy (ARVC) (mmu05412)	5	20	0.0071455			NS
Inositol phosphate metabolism (mmu00562)	10	16	0.008645428			NS
Salmonella infection (mmu05132)	6	21	0.009895405			NS
HTLV-I infection (mmu05166)	6	44	0.01386515	6	54	7.344323e-05
Melanogenesis (mmu04916)	5	13	0.01667813			NS
Hedgehog signaling pathway (mmu04340)	4	16	0.01965686			NS
Adherens junction (mmu04520)	5	15	0.02070764	9	36	3.541611e-14
Gap junction (mmu04540)	10	17	0.02158844			NS
Biosynthesis of unsaturated fatty acids (mmu01040)	3	6	0.02435991			NS
VEGF signaling pathway (mmu04370)	8	25	0.02635789			NS
Glioma (mmu05214)	6	14	0.02827579	6	22	0.01650189
Morphine addiction (mmu05032)	7	23	0.03189155			NS
Hepatitis C (mmu05160)	7	30	0.04012313			NS
Glycosphingolipid biosynthesis - lacto and neolacto series (mmu00601)			NS	8	6	7.11361e-11
Circadian rhythm (mmu04710)			NS	10	15	2.912742e-08
Glycosaminoglycan biosynthesis - chondroitin sulfate (mmu00532)			NS	4	6	3.407046e-07
Protein processing in endoplasmic reticulum (mmu04141)			NS	5	42	0.002746249
Amphetamine addiction (mmu05031)			NS	7	26	0.01434134
Synaptic vesicle cycle (mmu04721)			NS	6	11	0.01674404
mRNA surveillance pathway (mmu03015)			NS	7	31	0.01804394
Bacterial invasion of epithelial cells (mmu05100)			NS	6	26	0.0254801
Oocyte meiosis (mmu04114)			NS	4	29	0.03023915
Viral carcinogenesis (mmu05203)			NS	3	29	0.04630144
